# Supplementary material for: Membrane Tension Gates ERK-Mediated Regulation of Pluripotent Cell Fate
Source: Cell Stem Cell. 2021 Feb 4;28(2):273–284.e6. doi: 10.1016/j.stem.2020.10.018 (PMC7875115; doi:10.1016/j.stem.2020.10.018)
Supplement: Table S1. RNA-Seq Dataset of WT and iEZR_CA ES, T24, and T48 Cells, Related to Figures 3 and 6 [file mmc2.xlsx]

## Sheet: log2counts
Ensembl Gene Id	Gene Name	E14_2i_LIF	E14_T24	E14_T48	EZR_CA_2i_LIF	EZR_CA_T24	EZR_CA_T48
ENSMUSG00000000001	Gnai3	11.548	12.1084	12.2912	11.7715	12.0103	12.2823
ENSMUSG00000000028	Cdc45	11.0274	11.0625	10.528	10.8976	10.92	10.7708
ENSMUSG00000000031	H19	1.9887	5.91807	8.79237	3.04053	5.45229	10.8887
ENSMUSG00000000037	Scml2	7.59188	8.15425	7.87166	8.64117	8.53544	8.49571
ENSMUSG00000000056	Narf	9.05595	9.5573	9.57197	8.12371	8.91785	9.17055
ENSMUSG00000000058	Cav2	0	0.239078	1.98882	1.07194	0	0.448044
ENSMUSG00000000078	Klf6	9.61311	10.2784	9.8953	10.6148	10.7175	11.0039
ENSMUSG00000000085	Scmh1	8.90209	9.2581	8.04243	8.81123	9.16013	9.29117
ENSMUSG00000000088	Cox5a	11.3503	10.5675	10.1057	11.4455	11.0196	10.3952
ENSMUSG00000000093	Tbx2	5.58073	3.47699	2.78224	4.41972	4.04878	3.55821
ENSMUSG00000000094	Tbx4	5.98236	6.9635	7.86136	5.57684	7.43121	7.67758
ENSMUSG00000000103	Zfy2	0.362242	1.27563	1.37839	2.67702	2.69946	4.00381
ENSMUSG00000000120	Ngfr	10.3027	8.91459	6.93808	8.98491	9.61988	7.84807
ENSMUSG00000000125	Wnt3	3.93243	2.78684	4.82289	2.99791	1.70126	3.35205
ENSMUSG00000000126	Wnt9a	3.78959	4.20697	4.73311	4.14704	4.66265	5.5328
ENSMUSG00000000127	Fer	9.28282	9.2836	8.91736	9.24685	9.34037	9.16887
ENSMUSG00000000131	Xpo6	12.0161	12.1962	12.2581	12.0471	12.0413	12.2447
ENSMUSG00000000134	Tfe3	11.3326	12.2839	12.2741	11.1302	11.5083	11.7703
ENSMUSG00000000142	Axin2	10.2065	8.83964	8.03347	9.93831	8.92833	8.3506
ENSMUSG00000000148	Brat1	9.41528	9.24774	8.87139	9.50543	9.37456	9.13983
ENSMUSG00000000149	Gna12	10.164	10.232	10.2469	10.7703	10.7034	10.322
ENSMUSG00000000154	Slc22a18	4.04712	3.62468	3.03817	2.72385	3.54285	3.1783
ENSMUSG00000000159	Igsf5	3.05581	0.335591	1.87098	3.7631	1.51817	0.827009
ENSMUSG00000000167	Pih1d2	3.52288	3.48097	4.29379	3.30651	3.75283	3.17705
ENSMUSG00000000168	Dlat	11.2814	11.1528	11.2851	11.2275	11.0787	11.2927
ENSMUSG00000000171	Sdhd	11.4723	11.2132	11.4145	11.4561	11.27	11.3596
ENSMUSG00000000182	Fgf23	2.13616	0.852899	0.44934	1.49537	1.36302	0.448044
ENSMUSG00000000183	Fgf6	0.273262	0	0	0	0.318173	1.06104
ENSMUSG00000000184	Ccnd2	4.52939	9.35144	8.2939	3.46905	5.67476	5.14074
ENSMUSG00000000194	Gpr107	11.5899	10.8412	10.3432	11.6693	11.2699	10.7973
ENSMUSG00000000197	Nalcn	5.97599	5.61349	5.85452	5.3437	5.10826	5.59476
ENSMUSG00000000202	Btbd17	2.82059	4.96481	10.2332	2.61363	4.52155	6.94031
ENSMUSG00000000204	Slfn4	2.69594	3.37393	1.59429	3.97583	4.77653	4.01978
ENSMUSG00000000214	Th	1.27889	3.26689	3.40528	2.98169	5.65703	5.09961
ENSMUSG00000000215	Ins2	0.362242	0	0.287555	0	0.410664	0.274417
ENSMUSG00000000216	Scnn1g	0	0.923749	0.287555	0	0	0
ENSMUSG00000000223	Drp2	6.80958	6.78858	6.28267	5.64556	5.56373	5.11534
ENSMUSG00000000244	Tspan32	5.33462	6.04321	3.46645	8.04282	8.98201	7.41276
ENSMUSG00000000247	Lhx2	6.55193	5.1521	4.96737	6.25627	5.76808	4.86297
ENSMUSG00000000248	Clec2g	0	0	0	1.03457	0.271777	0.378965
ENSMUSG00000000253	Gmpr	6.22509	6.40411	6.59654	6.73769	7.14694	6.73939
ENSMUSG00000000263	Glra1	0	0	1.2509	0	0	0
ENSMUSG00000000266	Mid2	2.60453	1.60982	1.37839	2.41157	2.5747	1.48079
ENSMUSG00000000275	Trim25	12.5369	12.3453	11.0556	12.6002	12.543	12.007
ENSMUSG00000000276	Dgke	9.69658	10.349	8.38848	10.2039	10.3649	9.59985
ENSMUSG00000000278	Scpep1	12.1882	11.9387	10.7561	12.4837	12.3659	11.7423
ENSMUSG00000000282	Mnt	10.9574	10.965	10.6873	10.3777	10.0513	10.2034
ENSMUSG00000000290	Itgb2	2.5876	3.07603	3.21412	1.91257	3.36967	3.59307
ENSMUSG00000000295	Hddc2	9.09472	8.94956	9.38087	10.0517	9.69178	9.63923
ENSMUSG00000000296	Tpd52l1	8.97227	8.38376	8.83669	9.85661	8.91103	9.13098
ENSMUSG00000000301	Pemt	6.04091	6.06223	6.39951	6.89475	6.51572	6.55547
ENSMUSG00000000303	Cdh1	13.9777	13.8602	14.1117	14.5346	14.1802	14.0243
ENSMUSG00000000305	Cdh4	6.62362	7.19377	7.75793	7.71228	8.84396	7.85228
ENSMUSG00000000308	Ckmt1	9.05524	7.17872	7.2347	9.67961	7.74265	5.99646
ENSMUSG00000000317	Bcl6b	3.77732	6.09453	8.18723	2.87667	4.05472	6.13052
ENSMUSG00000000318	Clec10a	2.59033	1.84079	1.74098	3.19172	3.23462	1.32859
ENSMUSG00000000320	Alox12	7.879	3.68199	5.1745	8.80234	4.69068	5.21074
ENSMUSG00000000325	Arvcf	11.4655	10.8022	9.84474	11.3187	11.2658	9.84674
ENSMUSG00000000326	Comt	9.51029	9.0373	8.76783	9.58741	9.43514	9.0749
ENSMUSG00000000339	Rtca	9.49349	9.37709	9.38191	9.58605	9.68148	9.41428
ENSMUSG00000000340	Dbt	9.95911	10.0228	10.2567	10.3095	10.1815	10.1927
ENSMUSG00000000346	Dazap2	10.9255	10.4529	10.4136	10.9112	10.4201	10.0328
ENSMUSG00000000355	Mcts1	8.45559	8.73146	9.20174	8.53399	8.57108	8.86334
ENSMUSG00000000359	Rem1	0.924606	1.02802	1.09084	0.29246	0.271777	0.954308
ENSMUSG00000000365	Rnf17	11.7668	12.1046	11.9539	10.1785	10.2392	10.7184
ENSMUSG00000000374	Trappc10	9.66885	10.1637	10.1366	10.0839	10.4397	10.3492
ENSMUSG00000000378	Ccm2	9.51179	9.49224	9.72258	9.15343	9.13984	9.45221
ENSMUSG00000000381	Wap	0	0.239078	0.287555	0	0	0.378965
ENSMUSG00000000384	Tbrg4	12.1624	12.3219	12.1188	11.969	11.9078	12.1058
ENSMUSG00000000385	Tmprss2	0.742655	0.852899	3.52671	2.67093	2.54313	1.78535
ENSMUSG00000000386	Mx1	0.635504	0.455099	1.0769	2.70938	1.84472	1.17906
ENSMUSG00000000399	Ndufa9	11.1794	10.9283	11.0115	11.2088	10.9322	10.8523
ENSMUSG00000000402	Egfl6	6.95592	7.47892	5.015	7.08605	7.04423	5.90458
ENSMUSG00000000409	Lck	8.80861	8.61226	9.20707	7.74607	7.53807	7.37997
ENSMUSG00000000411	Tssk3	1.23509	1.02977	1.63319	1.47348	0.952359	0.653381
ENSMUSG00000000416	Cttnbp2	6.43451	3.30139	4.31766	8.54522	4.12442	3.45036
ENSMUSG00000000420	Galnt1	11.2583	10.1402	9.97177	11.1601	10.6533	10.566
ENSMUSG00000000435	Myf5	0	0	2.66513	0	0	0.827009
ENSMUSG00000000439	Mkrn2	9.68802	9.3857	9.40564	9.89276	9.65557	9.44998
ENSMUSG00000000440	Pparg	0	0	0.275347	0	0	0.378965
ENSMUSG00000000441	Raf1	10.9957	10.846	10.5639	11.1537	10.856	10.7276
ENSMUSG00000000486	Septin1	11.6898	12.4675	8.88801	11.5442	12.6938	11.6786
ENSMUSG00000000489	Pdgfb	6.24747	4.22698	4.59574	5.08218	4.7331	3.54928
ENSMUSG00000000530	Acvrl1	1.6904	2.95021	3.06608	1.60965	3.66922	3.41806
ENSMUSG00000000531	Grasp	9.84673	8.0197	7.21342	9.0343	8.1793	7.62071
ENSMUSG00000000532	Acvr1b	10.556	9.38903	9.29858	10.661	10.2862	9.61762
ENSMUSG00000000538	Tom1l2	8.84099	8.65971	8.28808	8.85827	8.75612	8.53885
ENSMUSG00000000544	Gpa33	11.2392	11.6284	9.09206	10.3649	10.6251	10.2233
ENSMUSG00000000552	Zfp385a	10.5269	9.91297	9.93567	10.876	10.0217	9.56437
ENSMUSG00000000555	Itga5	11.3211	10.6681	9.67843	11.1208	10.8751	10.5007
ENSMUSG00000000560	Gabra2	0.296221	0	1.27472	0.421009	0	0.292298
ENSMUSG00000000561	Wdr77	11.0986	11.3548	11.3475	11.4027	11.4118	11.6611
ENSMUSG00000000563	Atp5pb	12.1702	11.8832	12.255	12.2411	11.9286	11.9707
ENSMUSG00000000567	Sox9	1.52181	1.36248	4.84192	1.89889	2.17639	3.33136
ENSMUSG00000000568	Hnrnpd	13.353	13.519	13.3634	13.2714	13.3776	13.3757
ENSMUSG00000000579	Dynlt1c	6.0593	5.71702	5.82262	6.49045	6.42618	6.31088
ENSMUSG00000000581	C1d	9.50372	9.3689	9.69086	9.69084	9.36116	9.44714
ENSMUSG00000000594	Gm2a	8.93618	8.30076	8.38696	9.27325	8.38858	8.24033
ENSMUSG00000000600	Krit1	10.0624	10.0619	10.0004	10.0883	10.1389	10.1738
ENSMUSG00000000605	Clcn4	7.39634	6.66767	6.81356	7.70976	7.57796	7.62432
ENSMUSG00000000606	Vmn2r88	0.742655	1.0679	1.78932	0.421009	0	0.274417
ENSMUSG00000000617	Grm6	0.986401	6.22998	7.4272	2.20354	2.29258	5.9069
ENSMUSG00000000627	Sema4f	7.562	6.38582	5.11613	7.87654	7.59309	6.61321
ENSMUSG00000000628	Hk2	13.0554	12.4007	12.5278	13.1303	12.0549	12.1512
ENSMUSG00000000631	Myo18a	10.8954	10.1964	9.27704	10.3907	10.6481	9.97589
ENSMUSG00000000632	Sez6	3.79822	4.62936	5.74261	2.76957	4.34777	3.9986
ENSMUSG00000000673	Haao	1.27963	0.39804	2.12286	1.20355	1.02126	1.97068
ENSMUSG00000000682	Cd52	1.30915	0.986428	0.741608	1.3488	1.19044	1.64001
ENSMUSG00000000686	Abhd15	3.09316	2.44484	2.11632	1.86994	1.95491	2.37394
ENSMUSG00000000690	Hoxb6	0	0	0.562902	0	0	0
ENSMUSG00000000693	Loxl3	6.06094	5.47397	4.06986	4.91144	5.57323	4.26933
ENSMUSG00000000706	Btn1a1	3.67445	0.909127	1.09084	3.85997	2.28213	0.878138
ENSMUSG00000000708	Kat2b	11.6491	11.8285	10.7878	11.7249	11.7452	11.5739
ENSMUSG00000000711	Rab5b	10.1023	9.50138	9.25257	10.2806	9.89922	9.38729
ENSMUSG00000000724	Cryba1	1.23195	1.17562	2.26184	0.421009	1.19044	1.9654
ENSMUSG00000000730	Dnmt3l	9.04286	14.387	12.5618	10.8435	13.8789	14.0531
ENSMUSG00000000731	Aire	4.18481	10.9839	7.76371	4.7936	10.0207	9.89391
ENSMUSG00000000732	Icosl	6.74859	10.0637	8.62936	7.83862	10.0137	10.124
ENSMUSG00000000738	Spg7	10.312	10.5941	10.381	10.2532	10.7238	10.6581
ENSMUSG00000000739	Sult5a1	3.86965	3.11706	5.44812	3.3952	3.75602	4.83865
ENSMUSG00000000740	Rpl13	10.7811	10.5808	10.8607	11.0532	10.8504	10.9242
ENSMUSG00000000743	Chmp1a	10.9223	10.7155	10.5799	11.3483	11.1888	11.004
ENSMUSG00000000751	Rpa1	13.2255	13.1635	12.7788	13.247	13.0854	12.9961
ENSMUSG00000000753	Serpinf1	3.79074	3.82851	8.41506	2.81287	2.91473	4.67631
ENSMUSG00000000759	Tubgcp3	9.82597	9.42349	9.7114	10.061	10.0256	9.9407
ENSMUSG00000000766	Oprm1	0	0.733631	0.915601	0.421009	0.271777	0
ENSMUSG00000000776	Polr3d	9.77521	10.1849	10.4974	8.66896	8.7973	9.42537
ENSMUSG00000000782	Tcf7	10.9444	11.0672	11.0781	10.417	10.2756	10.2665
ENSMUSG00000000787	Ddx3x	14.1138	14.5747	14.5359	13.9159	14.0686	14.2773
ENSMUSG00000000791	Il12rb1	4.75985	4.90296	4.54811	4.09716	4.34338	5.23672
ENSMUSG00000000792	Slc5a5	4.62714	7.39018	9.06623	5.02879	6.91445	8.19059
ENSMUSG00000000794	Kcnn3	2.62047	2.79191	2.19261	1.91035	4.06533	1.59225
ENSMUSG00000000804	Usp32	10.3118	9.99513	10.1239	10.4668	10.1843	10.3577
ENSMUSG00000000805	Car4	0	7.73537	9.83529	0	3.85632	9.16843
ENSMUSG00000000811	Txnrd3	8.875	9.40686	9.2192	8.29773	8.70444	8.9345
ENSMUSG00000000817	Fasl	0	0.733631	2.04593	0.650934	1.58997	0.827009
ENSMUSG00000000823	Zfp512b	10.0621	10.6726	10.6687	9.20631	10.3428	10.7132
ENSMUSG00000000826	Dnajc5	11.39	11.5146	11.4593	11.526	11.5226	11.5822
ENSMUSG00000000827	Tpd52l2	10.846	10.955	11.1035	10.8599	10.9614	11.1001
ENSMUSG00000000838	Fmr1	11.496	11.4604	11.2345	11.6918	11.6982	11.4525
ENSMUSG00000000861	Bcl11a	1.6258	8.81218	9.05961	0.358473	5.05396	7.65544
ENSMUSG00000000869	Il4	3.9399	3.59892	4.28696	3.83609	4.27039	4.01957
ENSMUSG00000000876	Pxmp4	7.88853	7.73001	6.86758	8.00271	7.82394	7.16045
ENSMUSG00000000881	Dlg3	9.72947	10.0141	10.0098	9.57025	9.98436	10.1097
ENSMUSG00000000884	Gnb1l	7.90427	7.29715	7.32803	8.19839	7.98756	7.77997
ENSMUSG00000000901	Mmp11	9.69928	9.04051	8.46897	9.16837	8.90072	7.53101
ENSMUSG00000000902	Smarcb1	11.8105	11.8564	11.8763	11.7699	11.8949	11.8169
ENSMUSG00000000903	Vpreb3	4.17391	4.16535	3.85483	3.17284	3.92254	3.85464
ENSMUSG00000000915	Hip1r	8.38927	7.693	7.98106	7.27366	7.52165	7.77874
ENSMUSG00000000916	Nsun5	9.23733	9.49038	9.75959	8.99566	9.08454	9.31683
ENSMUSG00000000934	Top1mt	6.9539	6.74406	7.31186	6.46325	6.69665	6.49257
ENSMUSG00000000938	Hoxa10	5.27489	4.71837	0.86439	6.06403	5.14741	2.7528
ENSMUSG00000000942	Hoxa4	3.15402	3.55437	3.3793	2.42275	3.44264	3.68705
ENSMUSG00000000948	Gm38393	7.27332	9.86968	10.3987	7.91969	9.28616	10.127
ENSMUSG00000000957	Mmp14	7.4396	8.70604	7.53625	5.5262	7.35061	6.58009
ENSMUSG00000000958	Slc7a7	7.0221	12.0922	10.6245	6.17046	10.3574	10.3122
ENSMUSG00000000959	Oxa1l	11.2758	10.8466	10.9617	9.97834	9.78881	9.51826
ENSMUSG00000000976	Heatr6	9.79496	9.71332	10.0287	9.84794	9.90408	10.1168
ENSMUSG00000000982	Ccl3	0.635504	0.777583	0.275347	1.00047	0.682441	0
ENSMUSG00000001016	Ilf2	12.3022	12.1793	11.9873	12.2787	12.1175	12.1634
ENSMUSG00000001017	Chtop	12.5005	12.4143	12.2917	12.4136	12.3347	12.4435
ENSMUSG00000001018	Snapin	9.61652	9.57126	9.67189	9.83164	9.84609	9.81582
ENSMUSG00000001021	S100a3	0	0	0.287555	0.561557	0	0.740342
ENSMUSG00000001025	S100a6	6.12317	7.16087	4.70711	7.0884	6.64325	4.83741
ENSMUSG00000001027	Scn4a	1.50653	1.59922	3.4347	0.561557	1.96473	2.21509
ENSMUSG00000001029	Icam2	3.36444	3.81652	2.09038	3.61779	3.91709	3.20556
ENSMUSG00000001034	Mapk7	10.5265	10.9034	10.4412	10.2797	10.4957	10.5012
ENSMUSG00000001036	Epn2	11.7583	12.034	11.1485	11.7336	11.7214	11.5923
ENSMUSG00000001039	B9d1	8.81268	9.66125	9.8718	8.45777	8.98528	8.94417
ENSMUSG00000001052	Sec24b	10.2822	10.4278	10.4809	10.0741	10.3616	10.4069
ENSMUSG00000001053	N4bp3	10.2978	9.58145	8.89603	9.79815	9.98445	9.06253
ENSMUSG00000001054	Rmnd5b	10.1731	9.7107	8.67787	10.2215	9.81563	9.0333
ENSMUSG00000001056	Nhp2	12.3023	12.4305	12.6373	12.1649	11.9914	12.3393
ENSMUSG00000001062	Vps9d1	8.24749	7.53844	7.45914	8.47548	8.32794	8.07462
ENSMUSG00000001065	Zfp276	7.93424	7.24328	6.98797	8.30872	7.98911	7.37511
ENSMUSG00000001076	C1ql4	4.41389	2.37579	3.40528	4.03779	4.03961	3.62127
ENSMUSG00000001082	Mfsd10	10.8232	10.8236	10.6822	10.6181	10.7724	10.6712
ENSMUSG00000001089	Luzp1	11.5891	12.0987	11.4843	11.5694	11.9772	11.6798
ENSMUSG00000001095	Slc13a2	2.87119	0.733631	0	5.03084	3.82434	0.566715
ENSMUSG00000001098	Kctd10	8.40676	8.55288	9.06303	8.70747	8.52439	8.67877
ENSMUSG00000001100	Poldip2	11.6531	11.7891	11.0173	11.5909	11.7573	10.8171
ENSMUSG00000001103	Sebox	1.0563	0	0.736895	1.7615	1.1732	0.566715
ENSMUSG00000001105	Ift20	9.36315	9.22872	9.10139	9.44665	9.42463	9.41672
ENSMUSG00000001119	Col6a1	1.13998	0.239078	2.63577	0	0.989482	2.08093
ENSMUSG00000001120	Pcbp3	8.16551	8.35257	8.8742	7.70022	7.96018	8.33991
ENSMUSG00000001123	Lgals9	5.3487	6.92036	7.2389	5.32425	6.11986	6.85118
ENSMUSG00000001127	Araf	10.4624	10.5292	10.4586	10.5608	10.7001	10.6214
ENSMUSG00000001128	Cfp	7.9344	6.3221	5.96507	6.44551	6.49501	6.5296
ENSMUSG00000001131	Timp1	9.5098	8.40372	7.40805	9.4497	8.64866	7.85535
ENSMUSG00000001134	Uxt	6.04243	6.11961	6.26038	6.23616	6.00329	6.39337
ENSMUSG00000001138	Cnnm3	9.63028	9.79092	9.70286	9.23341	9.66832	9.72248
ENSMUSG00000001143	Lman2l	8.56532	8.28742	8.57883	8.35846	8.45017	8.49592
ENSMUSG00000001150	Mcm3ap	12.7987	12.9808	12.3252	12.6703	12.9686	12.7661
ENSMUSG00000001151	Pcnt	12.2989	12.1414	11.813	12.4853	12.2902	12.0964
ENSMUSG00000001155	Ftcd	0.808676	0.972408	0.736895	1.29293	0.271777	1.78172
ENSMUSG00000001156	Mxd1	7.43096	7.56323	6.80685	7.24061	7.481	7.15299
ENSMUSG00000001157	Gmcl1	10.355	10.2205	9.88383	10.3723	10.4044	10.076
ENSMUSG00000001158	Snrnp27	9.85211	9.80052	9.88984	9.9209	9.80419	9.80777
ENSMUSG00000001166	Oas1c	5.58858	5.68322	4.51518	5.55351	6.1976	5.25997
ENSMUSG00000001168	Oas1h	3.25478	0.684671	0	4.04396	2.96598	1.50908
ENSMUSG00000001173	Ocrl	10.5751	9.71779	9.37196	10.7992	10.1639	9.83838
ENSMUSG00000001175	Calm1	12.5505	12.8731	13.0703	12.7342	13.121	13.1348
ENSMUSG00000001211	Agpat3	9.52563	9.53188	10.587	10.0027	10.4429	10.926
ENSMUSG00000001225	Slc26a3	0	0	0.980262	0.421009	0.682441	0
ENSMUSG00000001227	Sema6b	6.89778	6.94424	6.72516	6.57711	6.8837	6.0333
ENSMUSG00000001228	Uhrf1	14.03	14.2076	13.2578	13.7604	13.9012	13.529
ENSMUSG00000001229	Dpp9	10.5576	10.9084	11.2195	10.4963	10.9201	11.1335
ENSMUSG00000001240	Ramp2	3.91171	3.10843	8.61488	2.88784	2.51805	7.27981
ENSMUSG00000001247	Lsr	7.4007	8.18271	9.4812	6.25002	6.7957	8.03475
ENSMUSG00000001248	Gramd1a	10.3965	9.3214	8.90391	10.4124	9.60488	9.41172
ENSMUSG00000001249	Hpn	3.97127	6.24263	8.35765	2.44104	4.268	6.73312
ENSMUSG00000001260	Gabrg1	1.81103	1.38447	1.04559	0.29246	0.762533	0.566715
ENSMUSG00000001270	Ckb	14.3689	11.2177	8.31047	14.4116	13.0155	10.0831
ENSMUSG00000001280	Sp1	12.365	13.0315	12.4271	12.2626	12.4373	12.5611
ENSMUSG00000001281	Itgb7	8.12074	8.29701	5.2816	6.74992	7.64866	6.29437
ENSMUSG00000001285	Myg1	9.76276	9.96286	9.69593	9.56985	9.78304	9.65235
ENSMUSG00000001288	Rarg	11.6051	13.3421	12.5031	9.90168	12.1393	12.5914
ENSMUSG00000001289	Pfdn5	10.1668	10.0757	10.0032	10.4319	10.2435	10.1126
ENSMUSG00000001300	Efnb2	6.83234	11.4744	11.4125	7.30412	10.2935	11.5929
ENSMUSG00000001305	Rrp15	10.9569	11.1207	11.1971	11.1504	11.0312	11.3334
ENSMUSG00000001313	Rnd2	8.53305	8.18313	8.88945	8.41963	8.30041	8.27212
ENSMUSG00000001323	Srr	5.29506	4.82734	5.02952	5.6756	4.79601	5.05356
ENSMUSG00000001333	Sync	7.50697	5.77436	4.94404	8.97951	7.79249	5.91905
ENSMUSG00000001334	Fndc5	3.85392	5.25748	6.1081	2.63759	5.82188	6.19325
ENSMUSG00000001348	Acp5	7.22813	6.17179	6.26221	7.19621	6.43642	6.63414
ENSMUSG00000001349	Cnn1	1.63401	4.37958	7.75078	0.358473	2.38233	4.46389
ENSMUSG00000001366	Fbxo9	9.26308	8.84453	9.05933	9.43303	8.8878	9.05105
ENSMUSG00000001376	Vps50	10.6954	10.9033	10.289	10.5929	10.6954	10.6296
ENSMUSG00000001380	Hars	11.1065	11.2978	11.4546	11.1193	11.2524	11.4223
ENSMUSG00000001383	Zmat2	11.1262	11.2478	11.2813	11.1209	11.1383	11.0802
ENSMUSG00000001403	Ube2c	12.6614	12.6882	12.4275	12.5329	12.5357	12.4319
ENSMUSG00000001415	Smg5	12.4705	12.5262	12.2515	12.5801	12.3104	12.3468
ENSMUSG00000001416	Cct3	14.1663	14.3239	14.376	14.078	13.9112	14.1093
ENSMUSG00000001418	Glmp	10.9399	10.1118	9.48263	10.9402	10.4158	9.77392
ENSMUSG00000001419	Mef2d	10.4495	11.0122	10.4657	10.3422	10.6822	10.5124
ENSMUSG00000001420	Tmem79	7.05281	7.84545	7.47126	6.83003	7.32207	7.38886
ENSMUSG00000001424	Snd1	12.4614	12.3324	12.3512	12.3866	12.4355	12.6324
ENSMUSG00000001435	Col18a1	12.3149	13.9351	14.0557	11.6152	13.6735	13.7448
ENSMUSG00000001436	Slc19a1	8.54866	8.7213	9.46319	8.30373	8.44178	8.89872
ENSMUSG00000001440	Kpnb1	14.822	15.1949	15.2283	14.9822	14.9514	15.2962
ENSMUSG00000001441	Npepps	12.6491	12.335	12.0255	12.6374	12.2558	12.1948
ENSMUSG00000001444	Tbx21	5.31065	4.74463	3.10279	5.69678	5.66907	4.69246
ENSMUSG00000001445	Mrpl10	10.291	10.2824	10.1073	10.4661	10.4736	10.3432
ENSMUSG00000001467	Cyp51	11.3685	12.1532	11.9554	11.7504	12.2835	12.6348
ENSMUSG00000001472	Tcf25	11.9823	12.5553	12.3892	12.2688	12.5894	12.7048
ENSMUSG00000001473	Tubb6	11.0132	11.1372	11.5431	11.2438	11.3322	11.4324
ENSMUSG00000001482	Def8	11.1502	11.2045	10.6265	11.5868	11.821	11.4661
ENSMUSG00000001493	Meox1	1.04467	3.58067	3.92385	0	1.56998	2.67622
ENSMUSG00000001494	Sost	2.53823	1.55142	2.7209	2.90642	4.55594	1.97705
ENSMUSG00000001496	Nkx2-1	0.573489	0.335591	0.741608	0	0.410664	1.15496
ENSMUSG00000001497	Pax9	2.28948	2.15468	1.2509	2.35302	1.1732	1.8743
ENSMUSG00000001504	Irx2	8.48635	6.30543	6.03832	8.57912	7.34365	6.98197
ENSMUSG00000001506	Col1a1	4.62544	3.00215	5.68471	4.34504	3.86415	4.10451
ENSMUSG00000001507	Itga3	10.666	11.7069	11.9708	10.955	12.3084	12.6522
ENSMUSG00000001508	Sgca	0.569483	0.239078	0.287555	0.641997	0	0
ENSMUSG00000001510	Dlx3	2.19891	1.8288	3.32018	2.31323	1.95491	3.7089
ENSMUSG00000001517	Foxm1	11.0002	10.7913	10.562	10.9141	10.8853	10.778
ENSMUSG00000001518	Itfg2	10.0581	9.94101	9.75787	9.34134	9.30592	9.66271
ENSMUSG00000001520	Nrip2	5.23157	4.45418	4.6173	4.50428	4.0286	4.41027
ENSMUSG00000001521	Tulp3	11.0118	10.6217	10.3795	10.953	10.8736	10.4008
ENSMUSG00000001524	Gtf2h4	10.4149	10.5448	10.5816	10.1144	10.2645	10.175
ENSMUSG00000001525	Tubb5	15.9039	15.9275	15.7931	15.7714	15.5511	15.6853
ENSMUSG00000001542	Ell2	10.5812	11.2946	10.0841	10.2115	11.0369	10.7915
ENSMUSG00000001552	Jup	12.4046	12.4644	10.8788	12.7295	13.0769	11.8346
ENSMUSG00000001555	Fkbp10	5.97776	7.78835	8.95691	4.84429	6.78953	8.14248
ENSMUSG00000001558	Klhl10	4.43832	4.32864	4.13356	4.58774	4.6007	4.08527
ENSMUSG00000001566	Mnx1	5.10167	3.48465	3.78005	2.65898	2.85958	3.03491
ENSMUSG00000001569	Nom1	10.8393	11.0427	11.364	10.4774	10.5447	10.9243
ENSMUSG00000001576	Ergic1	10.7451	10.2508	10.2117	10.4072	10.354	10.1137
ENSMUSG00000001583	Tnk1	7.127	6.15701	6.585	5.45393	5.6709	4.90735
ENSMUSG00000001588	Acap1	7.56085	7.84195	6.69275	7.181	8.38721	7.76357
ENSMUSG00000001604	Tcea3	10.6985	10.9528	9.40455	10.0828	10.9337	9.81142
ENSMUSG00000001622	Csn3	0	3.1139	5.41066	0	1.83146	6.28335
ENSMUSG00000001627	Ifrd1	10.1708	10.6281	11.0369	10.081	10.1833	11.0409
ENSMUSG00000001630	Stk38l	8.98623	9.21876	8.79776	9.2086	9.38643	9.25326
ENSMUSG00000001632	Brpf1	10.9206	11.0008	10.726	10.8508	10.8367	10.8643
ENSMUSG00000001642	Akr1b3	9.40006	10.2833	10.1884	8.95357	9.55956	9.80592
ENSMUSG00000001655	Hoxc13	9.09396	6.305	3.73863	8.54419	7.64659	5.64694
ENSMUSG00000001656	Hoxc11	5.05293	0	0.287555	5.45113	1.5808	0
ENSMUSG00000001657	Hoxc8	2.75201	0.852899	0.801557	1.47348	1.48976	0
ENSMUSG00000001661	Hoxc6	3.89218	2.39726	0.980262	3.61007	1.91809	0.603721
ENSMUSG00000001663	Gstt1	2.23932	3.66126	6.16602	5.63055	5.90278	6.54145
ENSMUSG00000001665	Gstt3	5.07681	5.35034	6.12963	5.10363	5.01192	4.65665
ENSMUSG00000001666	Ddt	7.31749	7.17573	7.34462	7.53226	7.43732	7.15632
ENSMUSG00000001670	Tat	5.47388	1.02977	1.22698	7.41906	2.00025	1.15457
ENSMUSG00000001672	Marveld3	4.08302	2.22842	5.80971	4.61103	3.41441	3.90659
ENSMUSG00000001674	Ddx18	10.6931	10.8945	11.3084	10.92	10.8943	11.2997
ENSMUSG00000001687	Ubl3	10.7635	11.2225	10.4735	10.8885	11.4268	10.969
ENSMUSG00000001700	Gramd3	3.91362	7.69967	8.99312	3.54312	5.20267	8.20357
ENSMUSG00000001707	Eef1e1	10.7914	10.7549	11.0776	10.9987	10.6114	11.0522
ENSMUSG00000001729	Akt1	10.1906	9.90803	9.97947	10.2946	10.2583	10.3101
ENSMUSG00000001739	Cldn15	2.36381	2.20128	2.21054	2.51254	1.58125	2.7528
ENSMUSG00000001741	Il16	1.85312	0	1.19264	2.55912	2.03611	1.63638
ENSMUSG00000001750	Tcirg1	9.27958	8.51147	7.65839	8.73012	8.63395	7.78968
ENSMUSG00000001751	Naglu	4.88044	4.52485	5.61043	4.38615	4.56655	4.53914
ENSMUSG00000001755	Coasy	9.34264	8.74521	9.22057	9.28982	9.24849	9.05135
ENSMUSG00000001761	Smo	9.73395	10.1051	11.3316	9.13364	9.91638	10.889
ENSMUSG00000001763	Tspan33	6.3124	6.38717	7.14208	6.6571	6.88449	7.40897
ENSMUSG00000001767	Crnkl1	11.0835	11.1284	10.9164	11.1727	11.0327	10.7746
ENSMUSG00000001768	Rin2	7.20173	6.96304	7.84391	6.87471	6.79798	7.10376
ENSMUSG00000001773	Folh1	2.34803	2.32999	3.92906	3.43465	2.48045	2.83281
ENSMUSG00000001774	Chordc1	11.3011	11.0618	10.9008	11.3312	11.1251	10.9735
ENSMUSG00000001783	Rtcb	12.0434	11.8573	11.9457	12.3567	11.9938	11.9961
ENSMUSG00000001785	Pwp1	11.2761	11.4383	11.6486	11.3207	11.3401	11.5248
ENSMUSG00000001786	Fbxo7	8.457	8.33657	8.04639	8.60552	8.43543	8.3668
ENSMUSG00000001794	Capns1	13.2026	12.1624	11.1088	13.0384	11.9731	11.207
ENSMUSG00000001802	Lrp3	7.34701	7.01128	8.03788	6.43398	6.62271	7.31328
ENSMUSG00000001804	Dsg4	0.808676	0	0	0	0	0
ENSMUSG00000001815	Evx2	0	0.531328	0.287555	0	0	0
ENSMUSG00000001819	Hoxd13	6.82572	6.08042	6.17593	6.31602	5.19241	5.7049
ENSMUSG00000001823	Hoxd12	0.658464	0.929369	1.04828	0.421009	0	0
ENSMUSG00000001827	Folr1	10.0521	11.0826	9.59731	10.7314	11.6767	11.3808
ENSMUSG00000001829	Clpb	11.1739	11.1846	11.3576	11.2174	11.2962	11.2557
ENSMUSG00000001833	Septin7	12.0223	12.1427	12.2441	12.2273	12.174	12.3986
ENSMUSG00000001844	Zdhhc4	8.80682	8.70598	8.58171	9.13043	9.19762	9.10603
ENSMUSG00000001847	Rac1	11.5703	11.8874	11.8167	11.7136	11.9804	11.9741
ENSMUSG00000001855	Nup214	11.4754	11.7736	11.7095	11.4215	11.5183	11.7442
ENSMUSG00000001864	Aif1l	6.04297	6.88685	8.60512	5.70547	6.78291	7.98562
ENSMUSG00000001870	Ltbp1	8.09309	8.1222	8.63888	5.79209	7.4693	8.03368
ENSMUSG00000001891	Ugp2	9.99731	9.76634	9.56487	10.4032	10.1983	10.0658
ENSMUSG00000001901	Kcnh6	4.61767	5.56458	6.57693	2.41157	4.65361	5.19448
ENSMUSG00000001909	Trmt1	11.694	11.7086	11.4716	11.6684	11.6816	11.5645
ENSMUSG00000001910	Nacc1	13.0713	13.3228	13.164	12.9446	13.2902	13.2639
ENSMUSG00000001911	Nfix	7.56118	6.72788	3.90553	6.9039	7.03698	5.92494
ENSMUSG00000001918	Slc1a5	11.1049	10.5508	10.9152	11.3665	11.0197	10.5986
ENSMUSG00000001924	Uba1	14.1816	14.1007	14.0829	14.1296	14.0219	13.9478
ENSMUSG00000001930	Vwf	8.85505	6.38308	3.88979	8.64774	7.57754	6.97949
ENSMUSG00000001942	Siae	8.13607	8.4278	8.02169	8.42777	8.65037	8.11013
ENSMUSG00000001943	Vsig2	4.44011	6.37504	4.26563	4.18386	6.49573	4.96643
ENSMUSG00000001946	Esam	3.30289	6.22026	4.35425	2.58782	5.64404	5.41205
ENSMUSG00000001948	Spa17	3.25541	4.10876	3.84963	4.54732	4.32186	3.96971
ENSMUSG00000001962	Fam50a	10.4403	10.0059	9.98278	10.4552	10.2525	10.0703
ENSMUSG00000001964	Emd	10.6934	10.7612	10.6461	10.8417	10.9692	10.7759
ENSMUSG00000001983	Taco1	7.90009	7.93066	7.88807	7.69154	7.72461	7.59432
ENSMUSG00000001985	Grik3	11.457	10.9302	9.71151	11.8967	11.6209	10.1125
ENSMUSG00000001986	Gria3	4.36191	5.76945	6.8216	3.62207	5.02121	5.81278
ENSMUSG00000001988	Npas1	2.74399	3.00215	4.98672	2.07944	2.11132	3.95178
ENSMUSG00000001995	Sipa1l2	10.9592	10.5215	9.57454	11.3158	11.1508	10.5188
ENSMUSG00000001998	Ap4e1	9.17901	9.20858	9.73724	9.37905	9.25166	9.62082
ENSMUSG00000001999	Blvra	7.48639	6.92183	7.43963	8.59043	8.53915	8.28621
ENSMUSG00000002006	Pdzd4	8.77666	12.1397	12.3043	7.43818	10.73	11.4913
ENSMUSG00000002007	Srpk3	1.81103	1.75581	1.68709	1.85811	2.41442	1.95477
ENSMUSG00000002010	Idh3g	11.7295	11.6216	11.2539	11.7726	11.7729	11.5045
ENSMUSG00000002012	Pnck	6.57848	6.40172	5.52602	7.16965	7.44843	7.32077
ENSMUSG00000002014	Ssr4	10.2632	9.80949	10.0677	10.4185	10.0564	9.93217
ENSMUSG00000002015	Bcap31	11.3008	11.0431	10.7372	11.7395	11.468	11.1006
ENSMUSG00000002017	Fam98a	10.3749	10.6025	10.762	10.5318	10.6648	10.8767
ENSMUSG00000002020	Ltbp2	4.43779	4.08431	4.03993	3.36526	4.24669	3.6626
ENSMUSG00000002028	Kmt2a	10.6247	11.0698	11.5898	11.0137	11.026	11.6433
ENSMUSG00000002031	Ift46	10.0484	9.97063	9.82912	10.0496	10.287	9.99585
ENSMUSG00000002032	Tmem25	3.64874	3.05758	3.40067	3.95243	4.22164	3.78432
ENSMUSG00000002033	Cd3g	1.61815	0.455099	0	6.15316	5.32204	2.22747
ENSMUSG00000002043	Trappc6a	8.27462	7.64931	8.2878	7.59062	7.2012	7.26893
ENSMUSG00000002052	Supt6	12.3341	13.4136	13.3283	12.0387	12.6898	13.0597
ENSMUSG00000002055	Spag5	11.1911	11.1288	10.8249	11.1096	11.2296	10.9322
ENSMUSG00000002057	Foxn1	0.751435	1.02802	1.0443	2.39789	2.91183	0.94568
ENSMUSG00000002058	Unc119	9.29419	9.03482	9.41699	9.49952	9.15245	8.92149
ENSMUSG00000002059	Rab34	9.20398	9.79127	9.8728	8.06504	9.16099	9.55656
ENSMUSG00000002064	Sdf2	8.90607	9.64992	9.31684	8.61272	9.41944	9.48655
ENSMUSG00000002068	Ccne1	11.9735	12.7416	12.2325	11.5598	11.9661	12.1566
ENSMUSG00000002076	Hsf2bp	10.7779	11.2921	10.2654	10.4778	10.9714	10.9464
ENSMUSG00000002083	Bbc3	9.59553	9.99697	9.67792	9.19537	9.64021	9.38466
ENSMUSG00000002100	Mybpc3	6.2038	5.26572	3.12648	4.84993	6.38311	4.05313
ENSMUSG00000002102	Psmc3	12.96	12.8785	12.511	12.9998	12.904	12.6982
ENSMUSG00000002103	Acp2	8.64668	8.50165	8.79976	8.70308	8.74767	8.50756
ENSMUSG00000002104	Rapsn	7.73014	6.05666	4.31821	7.17572	6.0072	4.87147
ENSMUSG00000002105	Slc39a13	7.62981	6.97804	6.98987	7.53258	7.14507	6.95943
ENSMUSG00000002107	Celf2	7.24991	6.74129	7.80812	9.06337	8.41957	8.53456
ENSMUSG00000002108	Nr1h3	4.13291	1.99885	3.75672	4.21965	3.70086	3.51066
ENSMUSG00000002109	Ddb2	7.01344	7.05524	7.21075	7.10134	7.22964	6.90547
ENSMUSG00000002111	Spi1	5.38538	2.50006	4.46973	7.15757	4.631	4.11771
ENSMUSG00000002129	Sf3a1	12.9474	12.8866	13.1073	12.8484	12.8293	12.7198
ENSMUSG00000002147	Stat6	9.79487	9.72709	9.33412	9.66024	9.68164	9.0038
ENSMUSG00000002190	Clgn	8.39356	8.59162	8.0163	8.58721	9.06745	9.75344
ENSMUSG00000002204	Napsa	2.19267	4.59686	2.29517	1.07194	5.24899	5.17949
ENSMUSG00000002205	Vrk3	9.8717	9.54337	9.13264	9.88381	9.81145	9.48945
ENSMUSG00000002210	Smg9	9.20826	9.16027	9.31867	8.97281	8.93704	9.20342
ENSMUSG00000002221	Paxip1	11.6962	11.3741	11.3133	11.7541	11.3689	11.3276
ENSMUSG00000002222	Rmnd5a	11.8687	12.1086	11.7873	11.8322	12.0521	12.0609
ENSMUSG00000002227	Mov10	11.9963	11.9694	9.37402	11.9368	11.9271	10.4028
ENSMUSG00000002228	Ppm1j	7.24072	9.55905	6.61386	6.42402	7.62876	7.11409
ENSMUSG00000002233	Rhoc	8.23168	9.3966	8.36593	8.29082	8.10881	8.47403
ENSMUSG00000002249	Tead3	7.39181	7.79515	8.43252	6.90606	7.41591	7.3283
ENSMUSG00000002250	Ppard	10.0781	9.45632	9.0504	10.3312	9.97749	9.53087
ENSMUSG00000002257	Def6	10.3722	10.2672	9.0861	9.71345	10.1924	9.30804
ENSMUSG00000002265	Peg3	10.7206	11.8662	12.6059	10.3156	11.42	12.7126
ENSMUSG00000002266	Zim1	4.17753	4.34999	3.04576	4.27991	5.40908	4.80753
ENSMUSG00000002274	Metrn	3.01052	3.90278	3.48039	3.296	3.8567	3.89697
ENSMUSG00000002279	Lmf1	7.08743	7.10576	7.68856	7.38264	7.5647	7.8888
ENSMUSG00000002280	Ciao3	9.28359	9.11334	8.75841	9.28548	9.11892	8.71423
ENSMUSG00000002289	Angptl4	9.2275	9.50111	8.45088	8.58014	8.99564	9.13314
ENSMUSG00000002297	Dbf4	11.9011	12.1563	12.0409	11.9092	11.9411	11.7862
ENSMUSG00000002307	Daxx	11.467	11.8633	10.912	11.1984	11.4393	11.1398
ENSMUSG00000002308	Cd320	9.75633	10.107	9.99238	9.57463	9.82486	9.69544
ENSMUSG00000002319	Ipo4	10.1527	10.1824	10.1972	9.12718	9.08118	9.25375
ENSMUSG00000002320	Tm9sf1	9.60358	8.99488	9.16447	8.77206	8.53101	8.27164
ENSMUSG00000002324	Rec8	8.77131	6.97374	7.92886	7.49924	6.91669	7.02669
ENSMUSG00000002325	Irf9	9.00692	6.28633	6.62444	8.23568	6.41366	5.58622
ENSMUSG00000002326	Gmpr2	6.96758	6.99355	7.26573	6.46635	6.43203	6.42798
ENSMUSG00000002329	Mdp1	9.36204	8.92376	8.97141	8.58733	8.31626	8.14607
ENSMUSG00000002332	Dhrs1	9.10425	8.51411	7.61256	8.3881	8.34396	7.58884
ENSMUSG00000002341	Ncan	3.72642	5.65878	8.45619	2.57292	4.43834	5.61217
ENSMUSG00000002342	Tmem161a	9.0796	8.45409	8.88534	9.24088	8.99221	8.9093
ENSMUSG00000002343	Armc6	9.48297	9.79988	10.014	9.73331	9.84074	10.1268
ENSMUSG00000002345	Borcs8	8.43548	8.28437	7.94554	8.5735	8.51364	8.07495
ENSMUSG00000002346	Slc25a42	7.97144	7.88003	6.74599	7.73791	8.10839	7.51967
ENSMUSG00000002365	Snx9	9.51304	8.93013	9.41142	9.36072	8.6234	9.02013
ENSMUSG00000002372	Ranbp3	11.7779	11.9986	11.7645	11.5993	11.8111	11.8224
ENSMUSG00000002379	Ndufa11	10.7009	10.6544	10.2645	10.6468	10.7027	10.5642
ENSMUSG00000002384	Bmp8b	2.79091	3.51509	5.41928	3.59002	3.71887	4.41168
ENSMUSG00000002393	Nr2f6	8.20799	8.9851	9.1154	8.05328	8.51379	9.02402
ENSMUSG00000002395	Use1	10.6233	10.7393	10.5623	10.4012	10.4301	10.5097
ENSMUSG00000002396	Ocel1	7.42271	7.36864	7.07686	8.06055	8.06253	7.71237
ENSMUSG00000002409	Dyrk1b	7.94137	8.36341	7.61554	7.43828	7.8359	7.18334
ENSMUSG00000002413	Braf	9.67725	11.5476	11.8892	9.8195	10.5955	11.6718
ENSMUSG00000002416	Ndufb2	5.05481	5.29228	5.21483	5.2727	5.11584	5.6428
ENSMUSG00000002428	Hltf	10.2934	10.761	10.4188	10.3635	10.5777	10.4323
ENSMUSG00000002455	Prpf6	11.9966	11.862	11.681	11.6456	11.5697	11.5235
ENSMUSG00000002458	Rgs19	8.72442	8.98427	9.38589	8.00995	8.60103	8.92382
ENSMUSG00000002459	Rgs20	1.63401	5.8992	4.75582	1.07194	4.56185	5.94861
ENSMUSG00000002475	Abhd3	5.77212	4.34686	4.03445	6.07301	5.15555	4.85786
ENSMUSG00000002477	Snrpd1	11.1262	11.0983	11.3945	11.1548	11.0584	11.2035
ENSMUSG00000002486	Tchp	8.94302	8.48154	8.30171	8.76376	8.64531	8.39418
ENSMUSG00000002489	Tiam1	9.76869	9.14362	9.485	9.97128	9.25897	9.05931
ENSMUSG00000002496	Tsc2	11.9445	11.9751	11.5083	11.9281	12.1218	12.0366
ENSMUSG00000002500	Rpl3l	4.87809	5.5068	4.8819	3.666	4.39587	4.7634
ENSMUSG00000002504	Slc9a3r2	9.98275	9.77498	8.5808	9.00034	9.61672	9.55393
ENSMUSG00000002524	Puf60	12.0882	11.9732	12.1347	12.0186	11.9518	11.9938
ENSMUSG00000002546	Golga2	10.5247	9.89147	9.44197	10.6092	10.1591	9.71172
ENSMUSG00000002550	Uck1	9.03775	8.85306	9.06155	8.88922	8.6797	9.10186
ENSMUSG00000002565	Scin	1.44962	4.18516	4.04598	1.57095	0.855024	3.04743
ENSMUSG00000002578	Ikzf4	5.32054	5.44735	5.77725	5.2099	5.81459	5.61772
ENSMUSG00000002580	Mien1	6.25121	5.84387	6.21513	6.76616	6.35861	6.56112
ENSMUSG00000002588	Pon1	0	0	0	2.20354	0.855024	0.588249
ENSMUSG00000002602	Axl	5.34565	5.0913	4.93948	5.83055	6.20488	4.44394
ENSMUSG00000002603	Tgfb1	7.66562	7.78892	4.59605	6.80984	8.01528	6.49586
ENSMUSG00000002608	Ccdc97	10.3402	10.1979	9.80681	10.3873	10.464	10.16
ENSMUSG00000002617	Zfp40	7.32085	7.26661	7.02809	7.54384	7.74007	7.32765
ENSMUSG00000002625	Akap8l	10.1084	10.1053	10.1586	9.91242	9.79412	9.53662
ENSMUSG00000002633	Shh	2.73802	0.39804	0.980262	2.06119	0.754195	1.2998
ENSMUSG00000002635	Pdcd2l	9.98822	10.1796	9.60356	9.85666	9.77858	9.8813
ENSMUSG00000002658	Gtf2f1	11.7182	11.4222	11.0281	11.5203	11.3777	11.0446
ENSMUSG00000002660	Clpp	10.7933	10.803	10.8215	10.736	10.5822	10.766
ENSMUSG00000002661	Alkbh7	9.16422	8.82795	8.69904	8.79216	8.74655	8.35801
ENSMUSG00000002664	Pspn	2.84264	1.54375	2.71541	2.1063	2.03541	1.63957
ENSMUSG00000002668	Dennd1c	4.9078	3.6404	3.52177	4.78758	4.99047	3.16442
ENSMUSG00000002679	Med6	9.92577	9.91496	9.86613	9.89006	9.73753	9.79397
ENSMUSG00000002688	Prkd1	4.79637	4.95926	6.68471	4.55157	5.03331	6.26855
ENSMUSG00000002699	Lcp2	1.79204	1.38447	1.03745	5.92555	1.63386	1.11946
ENSMUSG00000002718	Cse1l	13.0499	13.1478	13.3199	13.0769	13.0462	13.3316
ENSMUSG00000002728	Naa20	9.5275	9.82244	9.8921	9.79296	9.74577	9.92028
ENSMUSG00000002731	Prkra	7.34388	7.22699	8.74531	7.3613	7.06602	7.68812
ENSMUSG00000002732	Fkbp7	5.4248	4.85373	4.71534	5.52011	5.32582	4.71102
ENSMUSG00000002733	Plekha3	10.0903	9.61339	9.78954	10.4834	9.92664	10.1054
ENSMUSG00000002741	Ykt6	11.0727	11.5984	11.2345	11.2094	11.3395	11.398
ENSMUSG00000002748	Baz1b	12.7647	12.6657	12.52	12.7369	12.624	12.4935
ENSMUSG00000002763	Pex6	9.10944	9.27511	9.48998	9.05292	9.54166	9.74113
ENSMUSG00000002767	Mrpl2	10.7901	10.7646	10.4674	10.8197	10.8045	10.6012
ENSMUSG00000002768	Mea1	9.35497	9.51954	9.95106	9.60732	9.62314	9.55689
ENSMUSG00000002769	Gnmt	4.05875	5.06626	5.81917	3.435	4.39281	4.55389
ENSMUSG00000002771	Grin2d	5.19681	4.99638	5.73779	4.79304	4.62084	5.23561
ENSMUSG00000002778	Kdelr1	10.5738	9.92287	9.71219	10.7325	10.3826	10.0276
ENSMUSG00000002781	Tmem143	8.40882	8.38818	8.41168	8.20995	8.38243	8.40388
ENSMUSG00000002791	Pdxk-ps	0.808676	0.239078	0.963342	0.358473	0.410664	0
ENSMUSG00000002797	Ggct	8.22723	8.22959	8.42285	8.59061	8.18922	8.58693
ENSMUSG00000002799	Jag2	9.04429	9.59518	9.2676	8.87437	10.08	9.86506
ENSMUSG00000002803	Btbd6	8.01355	8.1199	8.69448	8.39767	8.55932	8.57014
ENSMUSG00000002804	Nudt14	7.88252	8.1712	8.73935	8.17893	8.65031	8.61211
ENSMUSG00000002808	Epdr1	6.72442	8.09124	9.51286	6.51241	7.76889	8.29565
ENSMUSG00000002812	Flii	11.309	10.8277	10.4576	11.2411	11.0614	10.9023
ENSMUSG00000002814	Top3a	10.154	9.84046	9.31093	10.1614	9.94958	9.62678
ENSMUSG00000002820	Atg4d	10.3913	9.80402	9.44285	10.3182	9.75026	9.65816
ENSMUSG00000002825	Qtrt1	10.4633	10.0947	9.96581	9.97117	9.53384	9.58856
ENSMUSG00000002831	Plin4	2.53823	2.95592	3.26539	2.75629	2.724	2.87215
ENSMUSG00000002833	Hdgfl2	12.0624	12.1032	11.7418	11.8833	12.0257	11.6883
ENSMUSG00000002835	Chaf1a	11.6812	11.7534	11.4848	11.4825	11.6362	11.4726
ENSMUSG00000002844	Adprh	11.4954	12.1756	10.228	11.8581	12.1359	11.7021
ENSMUSG00000002845	Tmem39a	10.6105	10.3839	10.0982	10.4875	10.2803	10.2819
ENSMUSG00000002846	Timmdc1	9.17249	8.84371	9.39028	9.41589	8.97471	9.10621
ENSMUSG00000002847	Pla1a	7.37337	6.63272	4.51069	8.36445	8.2373	6.38374
ENSMUSG00000002870	Mcm2	13.9565	14.1941	13.8827	13.9843	14.0288	13.9883
ENSMUSG00000002871	Tpra1	8.21223	7.72179	7.7721	8.34298	8.0888	7.54399
ENSMUSG00000002881	Nab1	8.17544	8.34169	8.0764	8.65615	9.10018	9.01468
ENSMUSG00000002885	Adgre5	10.3386	9.33079	5.83184	10.9178	10.7806	9.68996
ENSMUSG00000002897	Il17ra	7.72872	7.0252	7.4934	7.66448	7.46904	7.66343
ENSMUSG00000002900	Lamb1	9.75325	10.1727	12.2053	8.96263	9.34947	10.7443
ENSMUSG00000002908	Kcnn1	5.89213	4.3147	4.38707	5.76108	5.75725	4.86165
ENSMUSG00000002910	Arrdc2	8.23789	8.24245	7.42968	7.85359	8.09786	7.74623
ENSMUSG00000002944	Cd36	0	0.239078	0	0	0.318173	1.12617
ENSMUSG00000002948	Map2k7	9.80454	9.85561	9.58537	9.95801	10.017	9.88436
ENSMUSG00000002949	Timm44	10.5624	10.1862	10.3671	10.7289	10.5049	10.3809
ENSMUSG00000002957	Ap2a2	11.9384	11.7268	11.779	12.1553	12.1245	11.9653
ENSMUSG00000002963	Pnkp	9.95442	9.63122	9.26355	8.71973	8.71734	8.48957
ENSMUSG00000002968	Med25	11.6341	11.5716	11.4036	11.6251	11.8231	11.7728
ENSMUSG00000002980	Bcam	11.9691	12.1044	10.9531	12.0204	12.3484	11.6305
ENSMUSG00000002981	Clptm1	11.5946	11.2085	11.3141	11.8105	11.5594	11.5784
ENSMUSG00000002983	Relb	9.98674	8.33081	7.48696	9.90488	8.86927	7.88804
ENSMUSG00000002984	Tomm40	12.631	12.6558	12.5163	12.4146	12.4212	12.5798
ENSMUSG00000002985	Apoe	13.2098	12.4181	11.9317	12.1815	12.8099	12.1341
ENSMUSG00000002996	Hbp1	9.06539	9.35226	9.51531	8.82798	9.30222	9.15761
ENSMUSG00000002997	Prkar2b	6.38221	7.29445	8.66849	4.81785	6.55756	7.53528
ENSMUSG00000003031	Cdkn1b	10.6496	9.988	9.76279	10.3489	10.1037	9.7713
ENSMUSG00000003032	Klf4	12.9681	8.91999	5.71114	12.4857	10.5814	8.25369
ENSMUSG00000003033	Ap1m1	10.9271	10.6276	10.0739	11.1162	11.0736	10.7368
ENSMUSG00000003037	Rab8a	11.0443	10.6934	10.5235	11.3402	11.1191	10.9204
ENSMUSG00000003038	Hmgn2	7.29824	7.57374	7.60809	7.52069	7.6532	7.7132
ENSMUSG00000003039	Fam32a	10.8726	11.0495	11.116	10.8483	11.0052	10.982
ENSMUSG00000003051	Elf3	11.6985	8.57639	7.7571	11.1394	9.03153	8.52032
ENSMUSG00000003053	Cyp2c29	0	1.02977	0.287555	0	0	0.274417
ENSMUSG00000003062	Stard3nl	10.6033	10.3902	9.94351	11.1538	10.9009	10.3058
ENSMUSG00000003068	Stk11	11.2896	11.4573	11.2021	11.2271	11.4071	11.4367
ENSMUSG00000003070	Efna2	7.93617	6.82056	6.93659	7.3899	7.32964	7.30261
ENSMUSG00000003072	Atp5d	11.5798	11.3323	11.3701	11.613	11.463	11.2469
ENSMUSG00000003099	Ppp5c	11.6378	11.8773	11.9434	11.4729	11.6766	11.8362
ENSMUSG00000003119	Cdk12	11.9431	12.3251	12.0613	12.0771	12.1679	12.2107
ENSMUSG00000003123	Lipe	8.39446	7.9117	6.67232	8.22864	8.07752	7.27863
ENSMUSG00000003131	Pafah1b2	10.714	10.8813	11.1805	10.6428	10.5967	10.7172
ENSMUSG00000003134	Tbc1d8	10.5529	8.61919	7.23329	10.5452	9.61746	7.95272
ENSMUSG00000003135	Cnot11	11.2331	10.4748	10.5828	11.2542	10.8098	10.6458
ENSMUSG00000003153	Slc2a3	14.8954	13.577	12.4889	14.6204	14.4193	13.6828
ENSMUSG00000003154	Foxj2	8.23344	7.62139	7.16567	8.29232	8.23446	7.33368
ENSMUSG00000003161	Sri	8.65097	8.79344	8.02189	8.73506	9.0553	8.75475
ENSMUSG00000003166	Dgcr2	10.3275	10.0595	10.3598	10.3991	10.3529	10.3488
ENSMUSG00000003184	Irf3	9.64984	9.50047	9.23317	9.02698	9.02783	8.54371
ENSMUSG00000003190	Bcl2l12	7.2461	7.06057	6.82621	7.75626	7.60299	7.41671
ENSMUSG00000003198	Zfp959	7.38211	7.59369	7.53324	7.29367	7.42523	7.46201
ENSMUSG00000003199	Mpnd	10.9215	10.55	10.3635	10.5662	10.5718	10.4042
ENSMUSG00000003200	Sh3gl1	11.241	11.18	10.8946	11.4468	11.4489	11.2464
ENSMUSG00000003206	Ebi3	2.89125	2.56584	0.466261	0.831487	2.55875	2.656
ENSMUSG00000003208	Yju2	8.59436	8.5313	8.54965	8.33334	8.44254	8.4582
ENSMUSG00000003226	Ranbp2	12.6225	13.0147	13.096	12.7376	12.8346	13.1975
ENSMUSG00000003227	Edar	0.362242	5.1901	2.30116	0	2.55875	1.72318
ENSMUSG00000003228	Grk5	7.13493	7.40548	7.36338	6.90078	7.41625	7.48405
ENSMUSG00000003233	Dvl3	10.2554	9.60401	9.35227	10.3182	10.0736	9.67644
ENSMUSG00000003234	Abcf3	10.625	10.1536	9.98179	10.763	10.3748	10.1655
ENSMUSG00000003235	Eif2b5	13.2041	12.5628	12.3856	13.1428	12.5154	12.2918
ENSMUSG00000003269	Cyth2	10.7102	10.8465	10.6094	11.0005	10.9791	10.9332
ENSMUSG00000003271	Sult2b1	4.28036	4.54108	4.71716	4.47403	4.75052	3.38521
ENSMUSG00000003273	Car11	5.50973	4.88536	6.23465	4.52273	4.32356	3.90478
ENSMUSG00000003279	Dlgap1	7.05037	6.28724	6.58607	8.54018	7.22048	6.22539
ENSMUSG00000003282	Plag1	7.53655	6.93143	6.87919	7.62622	7.5828	7.06542
ENSMUSG00000003283	Hck	9.09988	10.0823	6.35883	8.27337	8.52218	8.68313
ENSMUSG00000003299	Mrpl4	10.6102	10.4719	10.1903	10.573	10.5515	10.3804
ENSMUSG00000003308	Keap1	10.4261	9.25529	8.68547	10.4754	9.90799	9.37562
ENSMUSG00000003309	Ap1m2	6.90965	6.0495	6.92484	6.52141	6.26937	4.82004
ENSMUSG00000003316	Glg1	12.1582	12.1092	12.2112	12.5771	12.6286	12.633
ENSMUSG00000003341	Atp8b3	3.7895	4.43902	6.22361	2.67708	2.04064	4.263
ENSMUSG00000003344	Btbd2	11.0225	11.1178	11.186	10.3512	10.9373	10.9689
ENSMUSG00000003345	Csnk1g2	11.7655	11.9922	11.919	11.7325	11.9514	11.9737
ENSMUSG00000003346	Abhd17a	10.7312	10.795	10.25	10.878	10.9589	10.7453
ENSMUSG00000003348	Mob3a	7.16532	7.52362	6.99619	7.15506	7.4022	7.31532
ENSMUSG00000003352	Cacnb3	9.2168	10.449	9.95104	9.0504	10.0755	10.487
ENSMUSG00000003354	Ccdc65	3.95746	3.86108	3.46873	3.34187	3.66336	2.91697
ENSMUSG00000003355	Fkbp11	7.41164	8.30382	8.82276	6.77948	7.04806	8.02438
ENSMUSG00000003360	Ddx23	12.3783	12.2916	12.3872	12.185	12.0347	12.1012
ENSMUSG00000003363	Pld3	10.3948	9.83476	9.26109	10.4544	10.3668	9.82432
ENSMUSG00000003378	Grik5	6.92765	7.99076	9.89884	6.91875	7.63465	8.89463
ENSMUSG00000003379	Cd79a	0.742655	3.12909	4.3064	1.67657	1.96327	4.29616
ENSMUSG00000003380	Rabac1	9.72338	9.37712	9.53453	10.1776	10.065	9.59753
ENSMUSG00000003382	Etv3	9.73196	9.22436	9.08758	9.99625	9.87809	9.69649
ENSMUSG00000003402	Prkcsh	11.9782	11.7063	11.8317	11.8859	11.698	11.5548
ENSMUSG00000003410	Elavl3	5.41076	5.35892	7.4034	4.24152	4.4876	5.67918
ENSMUSG00000003411	Rab3b	6.58217	6.77393	6.33572	7.6244	8.08975	7.49311
ENSMUSG00000003418	St8sia6	8.83753	9.13483	6.47767	9.67466	9.79879	8.98849
ENSMUSG00000003420	Fcgrt	9.07362	7.49815	5.33829	8.88802	7.85607	5.93398
ENSMUSG00000003421	Nosip	10.757	10.6202	10.3566	10.7626	10.6138	10.3833
ENSMUSG00000003423	Pih1d1	9.81468	9.78696	9.67942	9.87995	9.9578	9.9782
ENSMUSG00000003429	Rps11	13.3752	13.3881	13.4774	13.278	13.2123	13.4067
ENSMUSG00000003435	Supt5	12.524	12.6314	12.0955	12.4387	12.6085	12.385
ENSMUSG00000003436	Dll3	4.78472	6.32698	8.34301	4.47955	6.79719	7.20325
ENSMUSG00000003437	Paf1	10.979	11.0281	10.8487	10.8512	10.8908	10.761
ENSMUSG00000003438	Timm50	10.8554	10.9971	11.0106	10.7891	10.8567	11.044
ENSMUSG00000003444	Med29	8.27035	8.20891	8.029	8.43408	8.30736	8.36286
ENSMUSG00000003452	Bicd1	8.16666	9.09866	9.62693	6.7281	7.8561	8.81474
ENSMUSG00000003458	Ncstn	10.8707	10.3985	10.4291	10.9007	10.6558	10.3043
ENSMUSG00000003464	Pex19	10.807	10.9977	10.9732	10.6983	10.5914	10.7295
ENSMUSG00000003469	Phyhip	6.50571	6.41777	7.76531	6.45606	5.92399	6.08521
ENSMUSG00000003476	Crhr2	5.31263	4.25744	3.75812	5.93099	5.19605	4.79324
ENSMUSG00000003477	Inmt	0	0	0	0	0.58995	0.653381
ENSMUSG00000003484	Cyp4f18	0.840415	0	0.562902	0.29246	1.00061	0.274417
ENSMUSG00000003500	Impdh1	10.2757	10.8399	10.8519	11.2035	11.5773	11.5734
ENSMUSG00000003518	Dusp3	7.02798	8.25852	9.41849	6.75585	7.59487	8.36417
ENSMUSG00000003526	Prodh	8.56561	8.61898	9.28431	8.21292	8.45644	9.02403
ENSMUSG00000003527	Ess2	9.65093	9.54058	9.52062	9.63903	9.66396	9.63574
ENSMUSG00000003528	Slc25a1	11.7484	11.5171	11.8286	11.5504	11.2765	11.3999
ENSMUSG00000003531	Dgcr6	8.22136	7.95746	8.38211	8.18748	8.41817	8.52894
ENSMUSG00000003534	Ddr1	8.70504	10.0249	10.6635	8.54427	9.59387	9.91094
ENSMUSG00000003541	Ier3	6.04719	6.04591	6.50399	6.09452	6.02333	5.98646
ENSMUSG00000003545	Fosb	3.07758	0.76073	1.79984	1.51146	0.5711	1.68163
ENSMUSG00000003546	Klc4	9.31182	9.09598	7.80709	8.96364	9.00212	8.23609
ENSMUSG00000003549	Ercc1	8.98125	8.8184	8.59085	8.99328	8.94121	8.6457
ENSMUSG00000003555	Cyp17a1	0.296221	1.02977	0.596254	0	0.952359	0.588249
ENSMUSG00000003559	As3mt	8.22379	8.34918	8.5524	8.38901	8.57971	8.8486
ENSMUSG00000003573	Homer3	9.14569	9.02217	9.05378	7.92186	8.5862	9.07313
ENSMUSG00000003575	Crtc1	8.84588	8.59186	8.92124	9.19937	9.33011	9.37321
ENSMUSG00000003581	Rnf215	7.38603	6.92539	6.94324	7.49165	7.57664	7.2961
ENSMUSG00000003585	Sec14l2	6.49446	7.37496	6.81871	6.60995	7.05019	7.53229
ENSMUSG00000003604	Aven	10.1254	9.75169	9.42134	10.1894	9.913	9.7425
ENSMUSG00000003617	Cp	0	1.73794	0.980262	1.08529	1.1732	1.44876
ENSMUSG00000003623	Crot	10.1427	9.44162	9.55976	10.288	9.76008	9.42261
ENSMUSG00000003644	Rps6ka1	12.3414	12.357	11.582	12.3698	12.3338	11.9654
ENSMUSG00000003657	Calb2	6.60756	4.72932	5.352	6.60768	5.48258	5.50771
ENSMUSG00000003660	Snrnp200	13.2977	13.5093	13.8945	13.3938	13.4203	13.6348
ENSMUSG00000003662	Ciao1	10.4112	10.223	10.1236	10.4895	10.3903	10.118
ENSMUSG00000003665	Has1	0.566493	0.929369	1.0431	0.473013	0.271777	0.94568
ENSMUSG00000003680	Taf6l	10.4578	10.0743	9.56128	10.5854	10.4302	9.97675
ENSMUSG00000003721	Insig2	8.68934	8.55981	8.31301	8.92929	8.86024	8.7226
ENSMUSG00000003731	Kpna6	11.7742	11.9774	11.9665	11.7935	11.7278	12.0596
ENSMUSG00000003746	Man1a	5.86288	6.02096	6.08903	5.84325	6.23508	6.35987
ENSMUSG00000003752	Itpkc	9.0319	7.72099	7.55579	8.91413	7.8933	7.61159
ENSMUSG00000003762	Coq8b	7.73471	7.23886	6.70287	7.80419	7.09204	6.01799
ENSMUSG00000003778	Brd8	12.131	12.0965	11.9082	12.0661	11.9612	11.8124
ENSMUSG00000003779	Kif20a	12.5173	12.1996	12.2752	12.4076	12.1091	11.9671
ENSMUSG00000003808	Farsa	11.7338	11.6421	11.7223	11.7056	11.5348	11.5965
ENSMUSG00000003809	Gcdh	10.325	10.1761	9.30066	10.355	10.2906	9.82253
ENSMUSG00000003810	Mast2	11.0338	10.9434	10.5645	11.3666	11.4528	11.0756
ENSMUSG00000003812	Dnase2a	9.57695	8.47439	7.76029	9.65852	8.68281	8.42257
ENSMUSG00000003813	Rad23a	10.4812	10.5382	10.5172	10.6812	10.843	10.9342
ENSMUSG00000003814	Calr	14.1425	13.7487	13.8556	14.2904	13.9397	13.9644
ENSMUSG00000003824	Syce2	9.62297	10.243	10.396	9.2947	9.43932	9.91011
ENSMUSG00000003847	Nfat5	9.66861	10.5427	10.0881	10.1012	10.9044	10.8186
ENSMUSG00000003848	Nob1	11.2237	11.3793	11.4766	11.0605	11.1342	11.3978
ENSMUSG00000003849	Nqo1	10.7509	11.0295	10.5701	10.9945	11.3077	11.0052
ENSMUSG00000003863	Ppfia3	8.9041	8.21838	7.22306	8.13385	8.02387	7.54093
ENSMUSG00000003865	Gys1	11.5906	10.8953	10.3037	10.9809	10.5885	9.87131
ENSMUSG00000003868	Ruvbl2	12.6831	12.7823	12.7403	12.3246	12.3199	12.1414
ENSMUSG00000003872	Lin7b	4.72084	4.04229	4.01684	4.02088	3.86064	3.18816
ENSMUSG00000003873	Bax	11.2472	11.3141	10.9517	10.9673	11.2118	11.1853
ENSMUSG00000003923	Tfam	10.8753	10.9972	11.2366	10.8027	10.8823	11.0968
ENSMUSG00000003929	Zfp81	8.73949	8.93041	9.22164	8.56184	8.53904	9.05204
ENSMUSG00000003934	Efnb3	7.66752	6.20619	5.86144	8.29244	6.72818	5.88442
ENSMUSG00000003948	Mmd	6.66276	4.96224	6.33981	6.43454	5.16929	5.60391
ENSMUSG00000003949	Hlf	5.75268	4.29222	5.95241	6.77576	4.33107	4.08616
ENSMUSG00000003955	Fam162a	9.64733	10.1538	10.343	8.80079	8.99664	9.53019
ENSMUSG00000003970	Rpl8	15.3967	15.2827	15.4784	15.3788	15.2398	15.3632
ENSMUSG00000003974	Grm3	0.296221	0.335591	1.0431	0	0.410664	0
ENSMUSG00000003992	Ssbp2	6.15257	7.50862	7.96159	6.42004	7.83393	7.47468
ENSMUSG00000004018	Fancl	9.41877	9.97944	9.4108	9.05531	9.41023	9.42307
ENSMUSG00000004031	Brinp2	2.44974	6.21826	5.47725	2.0031	4.14776	4.9636
ENSMUSG00000004032	Gstm5	4.32448	4.98361	6.4659	6.31457	5.94349	6.6859
ENSMUSG00000004035	Gstm7	3.79893	5.47277	4.80712	5.56766	6.93605	5.95528
ENSMUSG00000004038	Gstm3	6.222	4.82899	4.38672	6.55479	6.26268	4.91192
ENSMUSG00000004040	Stat3	11.725	9.72737	8.20057	11.6596	10.2303	9.53797
ENSMUSG00000004043	Stat5a	6.62164	6.30299	5.4551	6.18392	6.66122	5.99727
ENSMUSG00000004044	Cavin1	8.17379	7.7929	7.37826	7.41461	7.59297	7.32171
ENSMUSG00000004054	Map3k11	9.8132	9.34678	9.12399	9.68656	9.56288	9.25861
ENSMUSG00000004056	Akt2	11.0357	9.99943	10.0196	11.4392	10.2519	10.2281
ENSMUSG00000004069	Dnaja3	11.1557	11.0851	11.197	10.9965	10.9111	10.8446
ENSMUSG00000004070	Hmox2	9.29229	9.36147	9.12329	9.4294	9.53102	9.55854
ENSMUSG00000004071	Cdip1	10.1316	10.0068	9.99369	10.1102	10.021	10.0649
ENSMUSG00000004085	Map3k20	9.56048	9.62401	9.50744	9.31267	9.53141	9.47195
ENSMUSG00000004096	Cwc15	10.667	10.4224	10.6261	10.8182	10.5983	10.5016
ENSMUSG00000004098	Col5a3	4.75322	5.22466	5.59391	6.13416	6.57899	5.79554
ENSMUSG00000004099	Dnmt1	13.499	13.6169	13.3027	13.5121	13.5299	13.3573
ENSMUSG00000004100	Ppan	12.2392	12.3275	12.1128	11.8745	11.7647	11.9308
ENSMUSG00000004105	Angptl2	5.0628	3.27517	4.7727	3.25591	3.81216	3.92131
ENSMUSG00000004110	Cacna1e	0.798107	2.7401	1.88236	1.08529	2.74101	2.05533
ENSMUSG00000004113	Cacna1b	3.44251	7.05445	9.0739	2.86023	5.75721	7.74245
ENSMUSG00000004127	Trmt10a	9.35816	9.56141	9.61402	9.39169	9.50875	9.76032
ENSMUSG00000004151	Etv1	8.7647	9.85591	8.92305	9.04924	10.0218	9.31231
ENSMUSG00000004187	Kifc2	8.19617	8.26356	8.0544	7.91823	8.24624	8.31995
ENSMUSG00000004207	Psap	13.0251	12.1535	11.8658	13.9263	13.0751	12.4758
ENSMUSG00000004221	Ikbkg	9.12223	9.19908	9.03261	9.22231	9.253	9.28871
ENSMUSG00000004231	Pax2	2.67101	2.59885	3.19422	2.2882	3.08908	2.66853
ENSMUSG00000004233	Wars2	8.03685	7.00853	8.01874	9.04168	7.57584	8.00128
ENSMUSG00000004263	Atn1	7.29577	6.3936	6.03123	7.7415	6.84174	6.40679
ENSMUSG00000004264	Phb2	12.9221	12.9393	12.9481	12.9001	12.7865	12.8183
ENSMUSG00000004266	Ptpn6	9.71681	8.94978	8.10664	9.56019	9.38542	8.28526
ENSMUSG00000004267	Eno2	5.78248	4.96688	5.27597	5.55512	5.08589	4.61266
ENSMUSG00000004268	Emg1	11.8157	11.8991	11.9437	11.8902	11.822	11.9342
ENSMUSG00000004270	Lpcat3	10.6	9.89168	9.65513	10.7065	10.302	10.0762
ENSMUSG00000004285	Atp6v1f	10.2037	10.2164	10.4001	10.4186	10.2373	10.3014
ENSMUSG00000004296	Il12b	1.01293	1.12515	0.275347	0.831487	0	0.740342
ENSMUSG00000004317	Clcn5	8.60805	7.69467	9.83836	8.10619	8.0493	8.72074
ENSMUSG00000004319	Clcn3	11.0065	11.1112	11.1126	11.7598	11.5147	11.6825
ENSMUSG00000004328	Hif3a	6.8923	8.57909	8.51725	6.60489	8.69648	8.48021
ENSMUSG00000004341	Gpx6	4.50351	5.93051	5.46858	4.42778	5.57585	5.99702
ENSMUSG00000004347	Pde1c	1.71856	2.78327	3.51366	1.72889	1.96176	2.84783
ENSMUSG00000004356	Utp20	12.608	13.114	13.3347	12.4925	12.7159	13.2166
ENSMUSG00000004359	Spic	9.59659	2.00494	1.94887	9.70739	4.16373	2.82655
ENSMUSG00000004360	9330159F19Rik	2.44974	7.02945	4.74228	0.358473	3.37087	2.3992
ENSMUSG00000004364	Cul3	11.8776	12.155	11.8157	11.9916	12.0348	11.9566
ENSMUSG00000004366	Sst	0.446434	0.239078	0	1.73897	1.67286	0
ENSMUSG00000004371	Il11	2.10606	2.40921	2.39443	1.49673	1.97146	3.26589
ENSMUSG00000004383	Large1	9.7372	9.23624	8.64674	9.76936	9.39312	9.10591
ENSMUSG00000004393	Ddx56	11.386	11.7356	11.7873	11.1693	11.2989	11.505
ENSMUSG00000004394	Tmed4	9.56261	9.20849	9.6825	9.59912	9.23929	9.25521
ENSMUSG00000004415	Col26a1	5.04834	5.06373	7.22052	4.29624	4.31955	4.3167
ENSMUSG00000004446	Bid	10.9176	10.193	10.0305	10.5858	9.86186	9.68368
ENSMUSG00000004451	Ralb	11.2151	9.54806	8.65636	11.1516	10.2507	9.05539
ENSMUSG00000004455	Ppp1cc	9.83249	9.64423	9.6212	10.0689	9.53238	9.54559
ENSMUSG00000004460	Dnajb11	11.2794	10.9994	11.0734	11.2403	10.941	10.9845
ENSMUSG00000004462	Tbccd1	9.29653	8.95533	9.27304	9.32793	8.89996	9.06061
ENSMUSG00000004473	Clec11a	3.38158	3.59558	4.00177	3.27115	3.53192	3.5541
ENSMUSG00000004500	Zfp324	8.32324	8.0823	7.35903	7.56643	7.58833	6.87647
ENSMUSG00000004508	Gab2	4.48112	3.41211	3.58463	4.65047	3.37028	4.28686
ENSMUSG00000004530	Coro1c	12.1756	12.3067	12.0328	12.1021	12.0688	12.0002
ENSMUSG00000004535	Tax1bp1	11.9098	12.0527	11.7094	11.9677	12.1668	11.9841
ENSMUSG00000004540	Psg17	0.566493	0	0	0.71347	0	0
ENSMUSG00000004542	Psg19	0	0.335591	0	0.29246	0.507999	0
ENSMUSG00000004552	Ctse	0.362242	0	0	0.650934	0	0
ENSMUSG00000004558	Ndrg2	7.29865	7.13294	7.85668	5.09983	5.47226	5.35742
ENSMUSG00000004561	Mettl17	9.22106	9.10877	8.89878	7.85914	7.82369	7.65671
ENSMUSG00000004562	Arhgef40	7.0708	6.831	7.23608	5.65703	5.73875	5.59263
ENSMUSG00000004565	Pnpla6	11.6967	11.9394	11.8164	12.0314	12.3291	12.1198
ENSMUSG00000004567	Mcoln1	9.3765	9.22401	9.24857	9.70656	9.61122	9.63053
ENSMUSG00000004568	Arhgef18	12.0426	11.6968	11.6775	12.2191	12.3192	11.8506
ENSMUSG00000004591	Pkn2	11.6357	11.9522	12.0375	11.8728	11.9333	12.063
ENSMUSG00000004609	Cd33	0.478173	2.12854	2.95036	0.650934	0.682441	1.91265
ENSMUSG00000004610	Etfb	5.97202	5.57177	5.36863	6.50558	5.72873	5.49169
ENSMUSG00000004612	Nkg7	0.296221	0.239078	0	0.603976	0	0.274417
ENSMUSG00000004626	Stxbp2	10.6599	10.6075	10.4318	10.4784	10.5802	10.2673
ENSMUSG00000004630	Pcp2	0.819432	1.88805	2.37111	0.71347	0.628892	2.05533
ENSMUSG00000004631	Sgce	4.86003	5.44522	7.58775	6.19452	6.43843	7.62792
ENSMUSG00000004633	Chn2	6.9749	6.53085	6.87739	7.61372	8.01735	7.45768
ENSMUSG00000004637	Wwox	8.13071	7.82723	7.46555	8.58727	8.44966	7.8104
ENSMUSG00000004642	Slbp	11.282	11.2402	11.0404	11.4047	11.2033	11.0857
ENSMUSG00000004651	Tyr	0	0.455099	2.75621	0.421009	0	0.378965
ENSMUSG00000004655	Aqp1	0.296221	0	0.514001	0.421009	0.58995	0.47279
ENSMUSG00000004661	Arid3b	10.9586	11.3535	10.8126	10.8426	10.9315	11.223
ENSMUSG00000004665	Cnn2	9.79312	10.5642	10.3366	8.85407	9.79056	9.90754
ENSMUSG00000004667	Polr2e	12.3971	12.3651	11.9321	12.2173	12.1649	12.5411
ENSMUSG00000004668	Abca13	4.05437	3.84064	3.40067	6.42202	4.76073	5.58018
ENSMUSG00000004677	Myo9b	11.4092	11.4527	11.199	11.5105	11.6501	11.5342
ENSMUSG00000004698	Hdac9	2.73351	5.6806	7.03607	2.35302	4.65881	6.2664
ENSMUSG00000004707	Ly9	0.609866	0	0	1.35439	0.889273	1.15496
ENSMUSG00000004709	Cd244a	0.296221	0	0	3.14831	0	0
ENSMUSG00000004730	Adgre1	0.296221	0.531328	0	0	0.318173	0
ENSMUSG00000004748	Mtfp1	7.99695	7.67159	7.97256	7.7313	7.41759	7.62601
ENSMUSG00000004768	Rab23	10.1936	10.3826	10.2544	9.82471	10.1617	9.91841
ENSMUSG00000004771	Rab11a	9.54418	9.54031	9.70379	9.81217	9.79426	9.7608
ENSMUSG00000004788	Eif2b2	10.5183	10.4673	10.1704	10.5824	10.5643	10.4429
ENSMUSG00000004789	Dlst	11.557	11.6321	11.9566	11.5884	11.6219	11.9503
ENSMUSG00000004791	Pgf	2.84904	1.88588	3.55041	1.99502	2.39604	2.63233
ENSMUSG00000004798	Ulk2	6.84677	7.02088	7.81571	6.9973	7.4618	7.82074
ENSMUSG00000004815	Dgkq	8.20143	8.06331	7.96009	8.21029	8.08286	7.84634
ENSMUSG00000004837	Grap	2.31195	1.90843	0	2.65114	2.99609	2.0538
ENSMUSG00000004843	Chmp2b	9.61402	9.00977	9.1053	9.91676	9.63203	9.25558
ENSMUSG00000004846	Plod3	10.2711	9.99416	9.8383	9.87829	9.75021	9.75747
ENSMUSG00000004849	Ap1s1	10.3718	9.95181	9.35261	11.2012	10.9335	10.2682
ENSMUSG00000004864	Mapk13	7.36633	6.54483	7.3023	6.51187	6.6424	6.06538
ENSMUSG00000004865	Srpk1	12.0688	12.0993	12.3041	11.9981	11.9919	12.1875
ENSMUSG00000004872	Pax3	0.883128	0	2.71814	1.85811	0.271777	1.11931
ENSMUSG00000004880	Lbr	12.1745	12.5274	12.5962	12.1713	12.3214	12.6898
ENSMUSG00000004885	Crabp2	5.9404	8.46823	9.60232	3.38872	6.59333	8.9705
ENSMUSG00000004891	Nes	9.25833	7.60223	10.0361	10.0055	8.68687	8.90041
ENSMUSG00000004892	Bcan	5.67985	4.69463	4.38199	4.60045	4.98358	4.3803
ENSMUSG00000004894	Hapln2	0.478173	0	0.275347	0.421009	0	0
ENSMUSG00000004895	Prcc	11.4798	11.2402	10.8626	11.5377	11.3311	10.8876
ENSMUSG00000004896	Rrnad1	8.40597	7.79121	8.04031	8.26665	7.97205	7.76803
ENSMUSG00000004897	Hdgf	13.877	14.1118	14.1469	13.83	13.9326	13.8639
ENSMUSG00000004902	Slc25a18	2.6211	2.2298	2.97829	3.46773	3.42464	3.17705
ENSMUSG00000004929	Thop1	11.7374	11.9717	12.41	11.5681	11.6917	11.9614
ENSMUSG00000004931	Apba3	9.96614	9.67831	9.48022	9.84947	9.56132	9.32825
ENSMUSG00000004933	Matk	4.6723	3.88646	3.70391	3.5729	3.81349	3.18237
ENSMUSG00000004934	Pias4	11.1482	10.9196	10.44	11.0088	10.7511	10.5299
ENSMUSG00000004936	Map2k1	11.921	11.59	11.3175	11.8909	11.7079	11.5519
ENSMUSG00000004937	Sgta	11.3628	11.2729	11.1755	11.4362	11.4043	11.2639
ENSMUSG00000004939	Nmrk2	0	0	0.44934	0	0	0
ENSMUSG00000004945	Tmem242	9.64215	9.29178	9.60067	10.0116	9.86201	9.93002
ENSMUSG00000004947	Dtx2	9.878	10.2552	9.9493	10.2079	10.2386	10.4507
ENSMUSG00000004948	Zp3	7.56162	7.34982	5.74009	8.83708	7.97055	7.00664
ENSMUSG00000004951	Hspb1	12.7242	12.3166	9.22282	12.4291	12.8467	11.2817
ENSMUSG00000004952	Rasa4	9.3936	8.87815	6.5669	7.75484	8.18309	7.76005
ENSMUSG00000004961	Syt5	2.96666	4.02339	5.20146	2.52624	3.70854	3.41097
ENSMUSG00000004980	Hnrnpa2b1	14.8961	14.9923	15.1627	14.9482	14.9464	15.0709
ENSMUSG00000004988	Fxyd4	4.81561	1.53757	1.78777	6.7754	2.97893	1.19197
ENSMUSG00000004994	Ccdc130	8.08162	7.76108	7.45671	8.53495	8.08955	7.70057
ENSMUSG00000004996	Mri1	9.22152	9.64994	9.28165	9.07166	9.38827	9.08639
ENSMUSG00000005034	Prkacb	10.048	10.2797	10.8302	9.89835	10.177	10.8702
ENSMUSG00000005043	Sgsh	5.91283	4.10672	5.5709	6.1573	4.83304	4.82978
ENSMUSG00000005045	Chd5	6.19708	7.79001	8.45178	6.17058	7.74229	7.45963
ENSMUSG00000005054	Cstb	10.465	10.2134	9.88612	10.8952	10.5928	10.4742
ENSMUSG00000005057	Sh2b2	6.58261	7.14294	6.90554	5.94656	6.3263	6.30308
ENSMUSG00000005069	Pex5	10.8881	10.7262	10.5487	10.8297	10.7341	10.7638
ENSMUSG00000005078	Jkamp	9.11203	8.69561	8.92944	9.67901	8.99541	8.86405
ENSMUSG00000005087	Cd44	2.35772	2.04715	6.68263	4.11623	3.17589	3.38063
ENSMUSG00000005089	Slc1a2	0.569483	1.02977	7.04959	0.71347	0	4.10213
ENSMUSG00000005102	Eif2ak4	10.1127	9.88457	9.70637	9.90623	9.81243	9.84638
ENSMUSG00000005103	Wdr1	12.4685	12.4209	11.9315	12.5748	12.2736	11.7668
ENSMUSG00000005107	Slc2a9	3.24971	1.86029	0.596254	4.26961	4.02381	2.12467
ENSMUSG00000005124	Ccn4	2.96621	1.8288	4.73123	2.51081	1.98168	3.79854
ENSMUSG00000005125	Ndrg1	7.57436	7.23896	6.33717	8.17461	8.51565	7.45123
ENSMUSG00000005131	4930550C14Rik	2.39936	3.40042	4.53952	3.28248	3.24346	4.25023
ENSMUSG00000005142	Man2b1	10.7486	10.6732	9.6442	10.5806	10.6896	9.82547
ENSMUSG00000005148	Klf5	12.5735	10.7211	8.55401	12.5022	11.2457	9.45546
ENSMUSG00000005150	Wdr83	8.85033	9.06656	8.82408	9.18211	9.19017	8.88231
ENSMUSG00000005161	Prdx2	11.7089	11.5858	11.6897	11.8078	11.5281	11.3552
ENSMUSG00000005198	Polr2a	14.0134	13.9305	12.864	13.6444	13.7832	13.3599
ENSMUSG00000005204	Senp3	13.0506	13.6388	12.4857	12.5497	12.6243	12.4844
ENSMUSG00000005220	Corin	0.931725	3.37826	1.0769	0.907486	6.03138	4.11656
ENSMUSG00000005225	Plekha8	10.5649	10.2264	9.97065	10.9533	10.6368	10.6185
ENSMUSG00000005232	G6pc2	0.935731	1.66439	1.62834	0.561557	1.84374	1.86787
ENSMUSG00000005233	Spc25	10.6451	10.4491	10.4202	10.7755	10.8101	10.5151
ENSMUSG00000005237	Dnah2	6.18427	5.42225	5.17653	6.63099	4.44731	4.57658
ENSMUSG00000005251	Ripk4	8.42784	8.7839	9.3141	7.27245	8.06013	8.0398
ENSMUSG00000005262	Ufd1	10.4297	10.1181	9.96786	10.3677	10.0511	10.0511
ENSMUSG00000005267	Zfp287	5.59118	5.67762	6.76575	5.53535	6.38995	6.60281
ENSMUSG00000005268	Prlr	3.35344	4.31822	4.81246	3.48281	3.47511	4.46751
ENSMUSG00000005299	Letm1	10.6461	10.6353	10.9278	10.7106	10.8254	10.9272
ENSMUSG00000005312	Ubqln1	12.0424	12.561	12.8826	12.2379	12.4085	12.8841
ENSMUSG00000005320	Fgfr4	5.11533	5.80938	4.71888	5.24395	6.1893	5.85981
ENSMUSG00000005338	Cadm3	2.67181	4.93366	7.01837	2.67377	3.20908	5.99994
ENSMUSG00000005354	Txn2	10.9511	10.9168	11.5085	11.0684	11.0491	11.3462
ENSMUSG00000005355	Casp14	4.76705	4.67886	3.18724	4.16507	4.73621	4.31336
ENSMUSG00000005357	Slc1a6	3.37633	3.57271	3.95525	2.20354	2.34797	3.51216
ENSMUSG00000005360	Slc1a3	5.11361	7.80598	9.68701	5.21711	6.59626	8.7844
ENSMUSG00000005362	Crbn	9.78513	9.69716	9.54326	9.75383	9.74486	9.59954
ENSMUSG00000005370	Msh6	14.5506	14.6893	13.7787	14.2724	14.3987	14.1474
ENSMUSG00000005371	Fbxo11	10.8138	10.5301	10.6905	10.8824	10.6577	10.5146
ENSMUSG00000005373	Mlxipl	8.17421	7.93303	6.93253	8.91333	8.2321	7.24569
ENSMUSG00000005374	Tbl2	10.4814	10.4267	10.6284	10.5781	10.6386	10.7491
ENSMUSG00000005378	Bud23	10.5584	10.6664	10.575	10.6682	10.5762	10.6288
ENSMUSG00000005397	Nid1	13.2839	10.9348	7.76655	13.5453	11.9693	9.5234
ENSMUSG00000005410	Mcm5	14.0794	14.2097	13.8161	14.32	14.3253	14.1036
ENSMUSG00000005413	Hmox1	9.96898	11.68	11.1629	10.2935	11.0693	11.4249
ENSMUSG00000005417	Mprip	11.7777	11.7241	11.6506	12.1261	12.1396	12.0381
ENSMUSG00000005442	Cic	12.8314	12.0079	11.4409	12.9563	12.4044	12.0649
ENSMUSG00000005447	Pafah1b3	9.64103	9.70002	10.3043	9.33724	9.38542	9.48387
ENSMUSG00000005465	Il27ra	4.72877	2.37061	3.18558	3.88646	2.78621	2.83467
ENSMUSG00000005469	Prkaca	11.047	11.1213	10.9033	11.435	11.6579	11.557
ENSMUSG00000005470	Asf1b	10.2798	10.0669	9.02621	10.4885	10.63	10.2004
ENSMUSG00000005474	Myl10	0	0.455099	0	0	0.682441	0.292298
ENSMUSG00000005481	Ddx39	12.6439	12.7681	12.8831	12.8099	12.7587	12.9639
ENSMUSG00000005483	Dnajb1	11.1395	10.8564	10.1078	11.438	11.2973	10.6968
ENSMUSG00000005493	Msh4	3.58582	4.80352	4.3738	3.59107	4.62591	4.74011
ENSMUSG00000005501	Usp40	8.67664	8.93303	9.07054	8.78927	8.9686	9.10187
ENSMUSG00000005503	Evx1	4.83567	1.55142	0.576835	3.57133	3.25415	1.62216
ENSMUSG00000005505	Kbtbd4	7.24599	7.21847	7.16408	7.6122	7.45991	7.28463
ENSMUSG00000005506	Celf1	13.0916	13.2338	13.2888	13.0655	12.9851	13.1129
ENSMUSG00000005510	Ndufs3	9.75214	9.77609	9.7936	9.64806	9.73305	9.63494
ENSMUSG00000005514	Por	10.7936	10.6686	11.0138	11.0702	11.0065	11.2214
ENSMUSG00000005533	Igf1r	8.43762	8.63825	9.64538	7.6367	8.58312	9.39247
ENSMUSG00000005534	Insr	7.78889	8.0122	8.77691	7.6291	7.90953	8.08069
ENSMUSG00000005540	Fcer2a	0.296221	0.852899	1.14378	0.71347	0.318173	0.878138
ENSMUSG00000005547	Cyp2a5	0	1.23268	1.0769	2.61392	0	0.920835
ENSMUSG00000005553	Atp4a	2.19103	2.66389	5.05929	1.99502	2.84824	4.25654
ENSMUSG00000005566	Trim28	15.9158	16.0402	15.3709	15.7378	15.7695	15.6847
ENSMUSG00000005575	Ube2m	11.4078	11.5006	11.0634	11.0402	11.2049	11.2721
ENSMUSG00000005580	Adcy9	8.30948	7.79533	6.74703	8.30723	8.13041	7.567
ENSMUSG00000005583	Mef2c	0.273262	0.39804	4.08385	0	0.44436	1.05487
ENSMUSG00000005609	Ctr9	11.4433	11.8634	11.8272	11.5063	11.9261	12.3035
ENSMUSG00000005610	Eif4g2	15.3397	15.714	15.7217	15.265	15.2834	15.6708
ENSMUSG00000005611	Mrvi1	1.01293	2.24837	1.56228	3.84525	3.53935	3.98088
ENSMUSG00000005615	Pcyt1a	10.066	10.1462	9.82154	10.3048	10.1534	10.1786
ENSMUSG00000005621	Zfp592	10.2942	9.99091	10.0673	10.2448	10.0459	10.2414
ENSMUSG00000005625	Psmd4	12.3183	12.2531	12.0569	12.4667	12.3475	12.1554
ENSMUSG00000005628	Tmod4	2.42637	1.88805	0.973828	2.87253	2.40519	2.28352
ENSMUSG00000005640	Insrr	0	0	2.50515	0.473013	0.77845	1.8563
ENSMUSG00000005649	Cabp5	0.296221	0.574669	0.275347	0.894023	0	0
ENSMUSG00000005656	Snx6	10.6262	9.52278	9.571	10.8834	10.261	10.2008
ENSMUSG00000005667	Mthfd2	11.5034	11.0001	12.3963	11.2224	10.759	11.1527
ENSMUSG00000005672	Kit	13.7583	10.0848	9.23336	13.9079	11.0095	9.7933
ENSMUSG00000005674	Tomm40l	7.14187	6.96936	7.62626	7.81011	7.4952	7.65255
ENSMUSG00000005677	Nr1i3	0.635504	0	0	1.48628	0.318173	0.292298
ENSMUSG00000005681	Apoa2	1.28685	0.39804	2.04412	0.831487	0.643743	1.45589
ENSMUSG00000005682	Pan2	11.2208	11.025	10.9827	11.4285	11.329	11.2004
ENSMUSG00000005683	Cs	13.0918	13.0714	12.7678	13.1598	13.053	12.9005
ENSMUSG00000005686	Ampd3	8.24036	7.78738	7.93592	8.36826	8.42477	8.21489
ENSMUSG00000005687	Bcas2	11.8023	11.5463	11.5604	11.6953	11.4698	11.3721
ENSMUSG00000005696	Sh2d1a	0	1.36423	1.87358	0	0.628892	0.827009
ENSMUSG00000005698	Ctcf	12.34	12.6437	12.3966	12.4244	12.6387	12.5981
ENSMUSG00000005699	Pard6a	7.1298	7.23007	7.54874	7.29111	7.27465	7.52693
ENSMUSG00000005705	Agrp	3.72891	3.38596	3.13368	5.43427	4.90371	5.61057
ENSMUSG00000005716	Pvalb	0.273262	0.39804	0	6.73044	5.88773	5.10524
ENSMUSG00000005718	Tfap4	10.0842	10.4328	10.5436	9.64118	9.71664	10.0151
ENSMUSG00000005732	Ranbp1	13.114	13.1888	13.4232	13.0652	12.9039	13.1739
ENSMUSG00000005763	Cd247	0.658464	0	0.915601	0.934458	0.889273	0.94568
ENSMUSG00000005774	Rfx5	7.76215	7.03729	8.20494	7.58557	7.36447	7.81341
ENSMUSG00000005779	Psmb4	12.5431	12.4992	12.5524	12.5624	12.4717	12.4467
ENSMUSG00000005802	Slc30a4	6.63471	6.50221	7.39317	6.79935	6.69944	7.33466
ENSMUSG00000005803	Sqor	0	1.01666	2.76902	0.358473	0.44436	2.13845
ENSMUSG00000005804	Bloc1s6	8.70674	8.99245	9.5874	8.52565	8.81582	9.12103
ENSMUSG00000005813	Metap1	10.9426	11.0721	11.1006	10.9392	10.9278	11.0969
ENSMUSG00000005823	Gpr108	8.85309	8.19509	8.18029	9.07278	8.67234	8.40959
ENSMUSG00000005836	Gata6	5.05597	5.35749	5.09613	5.96025	5.36193	4.78627
ENSMUSG00000005846	Rsl1d1	12.925	13.2098	13.237	12.8415	12.7774	13.0899
ENSMUSG00000005871	Apc	11.7951	11.7311	11.8768	11.9287	11.8974	11.9961
ENSMUSG00000005873	Reep5	8.58462	8.59299	9.61545	9.81803	9.58113	9.97636
ENSMUSG00000005881	Ergic3	10.5911	10.3175	10.6675	10.6377	10.51	10.4705
ENSMUSG00000005882	Uqcc1	9.8279	9.68405	9.94752	9.88544	9.75081	9.84034
ENSMUSG00000005883	Spo11	0.931725	1.50374	2.03866	0.29246	0.918663	1.88179
ENSMUSG00000005886	Ncoa2	10.7368	10.8339	10.491	10.6425	10.973	10.7486
ENSMUSG00000005892	Trh	9.27429	8.47586	9.65701	7.87186	8.7406	8.41642
ENSMUSG00000005893	Nr2c2	9.62839	9.48618	9.55068	9.88924	9.5597	9.41824
ENSMUSG00000005897	Nr2c1	6.91113	8.23511	8.73886	7.50512	7.87009	8.59926
ENSMUSG00000005899	Smpd4	12.1613	12.3562	12.1238	11.7642	11.766	11.9157
ENSMUSG00000005907	Pex1	8.90089	8.47251	8.14137	9.01823	8.81012	8.49299
ENSMUSG00000005917	Otx1	5.67002	3.81985	4.29978	5.09098	4.9635	3.91116
ENSMUSG00000005936	Kctd20	11.4254	11.6162	11.3145	11.4521	11.5147	11.4044
ENSMUSG00000005947	Itgae	5.93798	6.10034	5.39623	5.8572	6.01175	6.04462
ENSMUSG00000005949	Ctns	8.95934	7.91368	7.95044	8.50757	7.90408	7.84451
ENSMUSG00000005950	P2rx5	6.67959	7.09561	4.64044	6.60563	6.9464	6.63485
ENSMUSG00000005951	Shpk	5.70902	5.80637	4.79507	5.31533	5.77698	5.36953
ENSMUSG00000005952	Trpv1	2.35592	0.239078	0	1.43346	0.855024	1.11931
ENSMUSG00000005958	Ephb3	9.92493	8.64454	8.74083	10.2386	9.10018	8.88834
ENSMUSG00000005968	Tuft1	6.92481	6.5179	5.95538	7.76716	7.08194	6.35083
ENSMUSG00000005973	Rcn1	12.1088	10.6613	11.0693	11.5871	10.3439	10.523
ENSMUSG00000005980	Dnase1	5.80762	6.65389	6.41204	4.68016	5.43807	5.78182
ENSMUSG00000005981	Trap1	12.4199	12.5672	12.5978	12.345	12.4536	12.651
ENSMUSG00000005982	Naa60	8.6786	8.76412	8.84826	8.69563	8.73959	8.72077
ENSMUSG00000005983	1700037C18Rik	3.16722	3.92837	5.23885	4.08159	4.78942	5.00659
ENSMUSG00000005986	Ankrd13d	6.77821	7.17212	7.12591	5.87018	6.97389	6.99961
ENSMUSG00000005994	Tyrp1	0.362242	0.39804	0.287555	0.421009	1.00061	0
ENSMUSG00000006005	Tpr	13.0133	13.2429	13.511	13.2304	13.2147	13.4757
ENSMUSG00000006007	Pdc	0.478173	0	0.287555	1.45558	0.410664	0
ENSMUSG00000006010	Odr4	8.63911	8.5326	9.20652	8.75486	8.48044	8.81453
ENSMUSG00000006014	Prg4	2.25645	2.52535	2.37111	3.25686	2.94341	2.5202
ENSMUSG00000006019	Dhx34	8.82964	8.27483	8.94165	9.62162	9.33117	9.2473
ENSMUSG00000006021	Kptn	8.52609	8.75614	8.61223	8.6121	9.02513	9.03618
ENSMUSG00000006024	Napa	11.5458	11.1632	11.1571	11.4473	11.1908	11.0841
ENSMUSG00000006050	Sra1	10.1866	10.3262	10.528	10.3771	10.5054	10.5315
ENSMUSG00000006056	Calcoco2	12.5943	9.62664	5.41261	13.2215	12.3308	9.53481
ENSMUSG00000006057	Atp5g1	11.0538	10.5157	10.3792	10.9945	10.7542	10.3223
ENSMUSG00000006058	Snf8	9.75587	9.56691	9.49867	10.1461	9.84634	9.7831
ENSMUSG00000006095	Tbcb	10.7126	10.5625	10.641	10.7633	10.5165	10.5602
ENSMUSG00000006127	Inpp5k	9.43149	9.26267	8.24328	9.55741	9.45035	8.62809
ENSMUSG00000006134	Crkl	11.3169	11.4369	11.153	11.3147	11.4226	11.4263
ENSMUSG00000006143	Upk3bl	1.62721	3.85944	4.67895	1.70762	1.72572	2.71774
ENSMUSG00000006154	Eps8l1	2.70668	1.02802	2.62318	2.82469	2.43348	2.13455
ENSMUSG00000006169	Clint1	11.0746	11.4201	11.5101	11.1847	11.2393	11.429
ENSMUSG00000006179	Prss16	7.70003	7.31779	5.50981	7.08857	7.38253	6.44886
ENSMUSG00000006191	Cdkal1	8.96677	8.75415	8.81977	9.0332	8.84893	8.91249
ENSMUSG00000006200	Rhox6	6.00868	6.15795	5.69175	7.74676	9.09211	7.52358
ENSMUSG00000006204	Cdcp3	0.273262	0	1.0431	0	0	1.50908
ENSMUSG00000006205	Htra1	10.3616	9.04805	6.77203	11.3324	10.7338	8.7071
ENSMUSG00000006215	Zbtb17	9.99536	9.65644	9.28502	10.245	9.86668	9.60597
ENSMUSG00000006216	Clcnkb	5.27635	6.01573	4.76107	5.74729	5.53876	5.03962
ENSMUSG00000006218	Fam131c	6.75614	6.24257	3.78242	5.94067	6.41644	4.47975
ENSMUSG00000006219	Fblim1	13.3088	11.1994	10.5784	12.8955	12.0052	10.0173
ENSMUSG00000006221	Hspb7	3.53297	0	0.275347	5.94044	1.36302	0.378965
ENSMUSG00000006235	Epor	3.83372	3.4693	5.08086	2.63968	3.81483	4.35844
ENSMUSG00000006241	Ccdc159	3.7312	3.83172	4.98395	3.68708	4.85733	5.19075
ENSMUSG00000006262	Mob1b	9.64271	9.51525	9.84163	10.0793	9.69747	9.88139
ENSMUSG00000006269	Atp6v1b1	1.62205	0	0.275347	0.358473	0	0
ENSMUSG00000006270	Vax1	0.569483	1.23746	0.44934	0	0	0.378965
ENSMUSG00000006273	Atp6v1b2	12.5409	12.0978	12.2787	12.8949	12.4635	12.3917
ENSMUSG00000006276	Eps15l1	11.1262	10.8811	10.4963	11.0405	11.0152	10.6951
ENSMUSG00000006281	Tep1	8.16855	9.20943	9.19615	7.94012	8.62959	8.5291
ENSMUSG00000006288	Ttc5	10.3517	10.6094	10.3608	9.09307	9.39797	9.18439
ENSMUSG00000006289	Osgep	9.35719	9.67746	9.5806	8.15024	8.43024	8.29848
ENSMUSG00000006299	Aamp	11.8976	11.893	11.6398	11.6673	11.7767	11.5591
ENSMUSG00000006301	Tmbim1	9.81177	8.73428	8.25776	10.0181	9.30774	8.69103
ENSMUSG00000006304	Arpc2	12.0792	11.9183	11.7	12.3323	12.0612	11.7371
ENSMUSG00000006307	Kmt2b	12.3641	12.2644	12.2273	12.1754	12.2285	12.3284
ENSMUSG00000006310	Zbtb32	7.38863	7.73936	6.11528	7.43653	8.03617	7.4007
ENSMUSG00000006311	Etv2	4.5578	4.26553	6.0707	4.65944	4.5572	4.51291
ENSMUSG00000006313	Upk1a	6.01018	6.67272	3.46899	5.55466	7.11257	6.13238
ENSMUSG00000006315	Tmem147	9.53198	9.33202	9.83515	9.58634	9.49437	9.62774
ENSMUSG00000006333	Rps9	13.8151	13.7975	13.8762	13.7461	13.6767	13.8241
ENSMUSG00000006335	Tfpt	9.0535	8.95611	8.66144	8.72706	8.80281	8.59547
ENSMUSG00000006342	Susd2	9.73854	7.03078	5.49925	10.4473	8.91477	6.68534
ENSMUSG00000006344	Ggt5	2.816	3.56276	3.01303	2.18234	2.98235	2.65897
ENSMUSG00000006345	Ggt1	6.60653	3.59814	5.75267	7.29758	5.08552	4.22893
ENSMUSG00000006356	Crip2	9.88193	10.1999	10.6781	9.72396	9.93748	9.81956
ENSMUSG00000006360	Crip1	8.79604	8.54726	8.0344	8.49043	8.57986	8.24358
ENSMUSG00000006362	Cbfa2t3	2.69899	3.06073	4.09881	3.02003	2.69268	3.30553
ENSMUSG00000006369	Fbln1	10.5573	9.69043	9.67747	10.214	9.78943	9.4488
ENSMUSG00000006373	Pgrmc1	10.9711	11.7424	11.6542	11.3196	12.0633	12.0967
ENSMUSG00000006378	Gcat	7.8635	7.18397	7.11076	7.83238	7.41525	6.92706
ENSMUSG00000006386	Tek	9.05783	8.82341	7.98101	9.21413	9.19729	8.82385
ENSMUSG00000006389	Mpl	0.658464	0.239078	0	0.358473	0	0.378965
ENSMUSG00000006390	Elovl1	8.37034	8.58504	8.39699	8.64387	8.9155	8.86095
ENSMUSG00000006392	Med8	10.0921	10.259	10.5065	10.2013	10.2367	10.3572
ENSMUSG00000006395	Hyi	4.51935	5.28775	6.26085	4.58428	5.41947	5.96566
ENSMUSG00000006398	Cdc20	12.9255	13.3126	13.1987	12.7738	13.2269	13.1232
ENSMUSG00000006403	Adamts4	6.56707	4.94125	5.36354	6.39237	5.34217	4.95546
ENSMUSG00000006411	Nectin4	5.24241	5.34592	5.03465	5.02189	5.43445	4.32353
ENSMUSG00000006412	Pfdn2	11.0088	11.0501	11.3784	10.8641	10.6495	10.8869
ENSMUSG00000006418	Rnf114	11.3913	11.1227	11.0505	10.9694	10.981	11.0392
ENSMUSG00000006423	C330007P06Rik	8.9029	8.95842	8.7939	9.02744	8.86809	8.68383
ENSMUSG00000006435	Neurl1a	9.49631	8.19806	8.00457	9.64377	9.45759	8.4014
ENSMUSG00000006442	Srm	12.3487	12.8745	12.9805	11.9536	12.0298	12.6173
ENSMUSG00000006445	Epha2	11.7942	12.6907	9.10036	11.0117	12.0533	10.6815
ENSMUSG00000006456	Rbm14	11.4636	11.3987	10.9633	11.3044	11.313	10.8879
ENSMUSG00000006457	Actn3	7.98942	9.58613	9.39371	7.83722	8.60862	8.734
ENSMUSG00000006462	A530013C23Rik	0	0	0.789348	0	0.410664	0
ENSMUSG00000006463	Zdhhc24	8.51191	8.44322	8.21739	7.90832	8.17467	8.12554
ENSMUSG00000006464	Bbs1	8.19015	7.7621	7.55275	7.39243	7.68616	7.2252
ENSMUSG00000006469	Slc34a3	4.97342	5.53162	5.00872	3.96962	5.24229	5.15771
ENSMUSG00000006471	Ndor1	7.92711	8.31488	8.22773	7.81075	7.84666	7.97077
ENSMUSG00000006476	Nsmf	3.43779	4.75498	7.86162	4.49149	5.32602	6.82463
ENSMUSG00000006490	Prl8a9	0	0	0	1.9286	0	0
ENSMUSG00000006494	Pdk1	9.62617	12.7896	12.6324	9.33249	11.9041	12.5946
ENSMUSG00000006498	Ptbp1	13.4658	13.4755	13.4446	13.3877	13.3529	13.4743
ENSMUSG00000006517	Mvd	10.3649	10.8274	11.1647	10.9343	11.3992	11.6701
ENSMUSG00000006519	Cyba	7.7941	6.59559	7.48124	8.30961	7.81901	7.20497
ENSMUSG00000006522	Itih3	0	0	0.562902	0.358473	0.44436	1.26415
ENSMUSG00000006526	Stimate	8.77012	8.64704	8.84344	9.3708	9.23391	9.47003
ENSMUSG00000006527	Sfmbt1	9.40195	9.31953	9.08336	9.09254	8.97893	9.13315
ENSMUSG00000006529	Itih1	0	0.694177	0.44934	0	0	1.06104
ENSMUSG00000006538	Ihh	2.42159	1.3771	2.2467	3.21059	2.66275	2.78818
ENSMUSG00000006542	Prkag3	0	1.20198	1.98483	0	1.55549	1.88816
ENSMUSG00000006546	Cryba2	0	0	1.0769	0	0	0.747207
ENSMUSG00000006567	Atp7b	6.0929	4.87405	7.05275	5.42337	4.49775	5.79323
ENSMUSG00000006574	Slc4a1	2.05452	1.50374	0.287555	1.03457	1.59194	1.60123
ENSMUSG00000006575	Rundc3a	9.59402	8.31085	6.89195	9.47289	8.55206	6.49831
ENSMUSG00000006576	Slc4a3	5.88675	7.06417	7.88653	5.01248	7.06978	7.75197
ENSMUSG00000006585	Cdt1	12.2681	12.5284	12.192	12.2848	12.3305	12.2878
ENSMUSG00000006586	Runx1t1	5.59325	7.51804	7.6841	4.73696	6.94987	7.77053
ENSMUSG00000006587	Snai3	3.33916	4.52496	5.52387	2.91218	4.23559	4.04097
ENSMUSG00000006589	Aprt	11.3097	11.2465	11.6776	11.557	11.3486	11.5013
ENSMUSG00000006599	Gtf2h1	12.3294	11.6588	11.3597	11.6951	10.9201	11.1825
ENSMUSG00000006611	Hfe	3.36015	3.04448	2.99612	3.15013	3.29733	4.28146
ENSMUSG00000006638	Abhd1	1.5456	1.74716	0.96507	1.77403	1.9723	1.03629
ENSMUSG00000006641	Slc5a6	9.55572	8.73859	8.60988	9.75661	8.88246	8.90846
ENSMUSG00000006642	Tcf23	0.296221	0.335591	3.01217	0.473013	0.918663	1.32859
ENSMUSG00000006649	Nphs1	9.3526	9.96235	8.51141	6.12888	8.09499	9.36103
ENSMUSG00000006651	Aplp1	9.87444	10.3812	9.31739	8.22409	8.90671	9.55623
ENSMUSG00000006673	Qrich1	12.0291	12.0628	11.8821	11.8073	11.7752	11.77
ENSMUSG00000006675	P4htm	8.12885	6.59994	5.65889	7.73656	6.8431	5.79729
ENSMUSG00000006676	Usp19	12.3015	12.2652	12.1261	12.0811	12.0737	11.9406
ENSMUSG00000006678	Pola1	12.0358	12.1557	12.0046	11.6616	11.9239	11.7535
ENSMUSG00000006699	Cdc42	12.5578	12.5548	12.7668	12.8306	12.7474	12.8398
ENSMUSG00000006705	Pknox1	9.741	9.83824	9.29428	10.3317	10.0105	9.53459
ENSMUSG00000006711	D130043K22Rik	1.23509	1.63383	2.43414	1.4107	3.26484	2.7528
ENSMUSG00000006715	Gmnn	11.065	11.1856	10.8559	10.9128	10.9594	10.8412
ENSMUSG00000006717	Acot13	7.04465	6.1662	6.96264	7.44642	7.03059	7.37403
ENSMUSG00000006720	Zfp184	8.18041	8.67442	8.52789	7.88895	8.29661	7.87322
ENSMUSG00000006724	Cyp27b1	3.73691	2.29233	3.48182	3.10211	1.77194	2.39397
ENSMUSG00000006728	Cdk4	13.5712	13.7533	13.824	13.4561	13.4213	13.6827
ENSMUSG00000006731	B4galnt1	7.89791	6.6595	7.14684	7.69426	7.245	6.9366
ENSMUSG00000006732	Mettl1	9.99783	9.70197	9.65114	10.0985	9.84544	9.85763
ENSMUSG00000006736	Tspan31	9.90033	9.47726	9.49985	9.80438	9.52977	9.46453
ENSMUSG00000006740	Kif5b	13.0146	13.009	12.971	13.0631	12.9005	12.917
ENSMUSG00000006763	Saal1	10.7077	9.7223	9.78246	9.61004	9.47484	9.49572
ENSMUSG00000006764	Tph2	1.81103	2.16288	2.43424	2.59794	2.74889	2.78384
ENSMUSG00000006777	Krt23	0	0	0.562902	0	0	0.274417
ENSMUSG00000006782	Cnp	8.99315	9.04256	8.28158	8.69803	9.58793	8.76379
ENSMUSG00000006784	Ttc25	7.77349	5.56297	4.44921	6.84349	7.08133	6.06575
ENSMUSG00000006800	Sulf2	12.4497	12.0315	11.2212	12.6534	12.4693	11.9928
ENSMUSG00000006818	Sod2	12.6935	11.659	10.7801	12.509	11.7561	11.1041
ENSMUSG00000006850	Tmco6	7.94232	9.00669	9.17807	7.76725	9.04685	9.23644
ENSMUSG00000006906	Stambp	6.88753	6.49327	6.36649	7.03808	6.94408	6.44905
ENSMUSG00000006920	Ezh1	9.4223	9.16159	10.0087	9.36247	9.42076	9.70658
ENSMUSG00000006930	Hap1	11.6406	10.2113	8.04223	11.5389	10.7408	9.35344
ENSMUSG00000006931	P3h4	6.61818	7.34956	7.56165	7.04766	6.69002	7.79289
ENSMUSG00000006932	Ctnnb1	13.8656	14.1751	13.9571	13.97	14.1424	14.1441
ENSMUSG00000006941	Eif1b	8.37558	8.35696	9.34701	8.51999	8.47706	9.05081
ENSMUSG00000006948	Klk4	0	0	0.514001	0	0.271777	0.274417
ENSMUSG00000006958	Chrd	6.4429	5.94713	5.9772	5.71188	5.40481	5.84929
ENSMUSG00000006998	Psmd2	13.5783	13.3469	13.3047	13.5883	13.3943	13.2811
ENSMUSG00000007021	Syngr3	4.86618	5.50521	6.80554	3.76769	5.21606	5.62709
ENSMUSG00000007029	Vars	13.2235	13.3822	13.6883	12.79	12.8982	13.2949
ENSMUSG00000007030	Vwa7	1.86878	0.733631	2.84027	1.49537	2.35281	2.26999
ENSMUSG00000007033	Hspa1l	1.6958	2.00494	2.54168	1.49963	1.39143	2.62848
ENSMUSG00000007034	Slc44a4	6.9986	7.31805	5.79648	6.77325	7.49884	7.00909
ENSMUSG00000007035	Msh5	3.57926	4.35646	5.15979	4.61138	5.02081	4.9708
ENSMUSG00000007036	Abhd16a	8.66324	8.24815	8.62875	8.77487	8.58322	8.68611
ENSMUSG00000007038	Neu1	8.79915	7.55148	7.91594	8.72751	7.93335	7.82447
ENSMUSG00000007039	Ddah2	10.3436	9.12962	8.9151	10.4708	9.33739	8.91398
ENSMUSG00000007041	Clic1	10.6444	10.3638	9.55334	10.6845	10.4915	9.62662
ENSMUSG00000007050	Lsm2	10.8925	10.8117	10.8482	10.8351	10.705	10.7473
ENSMUSG00000007080	Pole	11.6601	11.9336	12.0467	11.721	11.7864	12.002
ENSMUSG00000007097	Atp1a2	1.05166	2.22104	2.91677	2.36416	2.69758	3.83998
ENSMUSG00000007107	Atp1a4	0.273262	7.08838	3.70391	0.831487	6.05473	6.18625
ENSMUSG00000007122	Casq1	1.59733	4.87336	3.9281	2.10071	4.36631	4.9658
ENSMUSG00000007207	Stx1a	7.00896	7.03862	7.45422	7.10122	7.09255	6.87318
ENSMUSG00000007209	Ceacam9	0.478173	0.455099	0.576835	0.779483	0.44436	0.980943
ENSMUSG00000007216	Zfp775	8.05114	8.0439	7.76299	7.88207	7.89828	7.77449
ENSMUSG00000007279	Scube2	4.19789	2.91149	3.41963	4.18678	3.47706	3.10071
ENSMUSG00000007338	Mrpl49	10.8961	10.7684	10.6563	10.7855	10.629	10.6423
ENSMUSG00000007379	Dennd2c	11.6961	11.2424	9.70426	11.2517	11.0728	10.4753
ENSMUSG00000007411	Mark3	11.2892	11.5077	11.7207	11.2774	11.3835	11.5941
ENSMUSG00000007415	Gatad1	10.4856	11.006	11.2058	10.6855	10.9479	11.2824
ENSMUSG00000007457	2310003L06Rik	4.65083	3.3146	0	4.46243	4.48234	0.274417
ENSMUSG00000007458	M6pr	11.9816	11.6431	11.863	11.9464	11.6725	11.5503
ENSMUSG00000007476	Lrrc8a	7.23474	7.18945	7.3267	7.18666	7.25217	7.24489
ENSMUSG00000007480	Mc5r	4.39989	0.39804	1.03209	3.70647	1.31505	0.878138
ENSMUSG00000007564	Ppp2r1a	13.108	12.884	12.8506	13.3397	13.2022	13.0772
ENSMUSG00000007570	Fance	9.35347	9.35486	9.5772	9.10094	9.34298	9.23181
ENSMUSG00000007589	Tinf2	10.2734	10.0557	10.0951	9.31039	9.37356	9.07569
ENSMUSG00000007591	Tssk4	1.23254	1.36423	1.22698	0.358473	1.19044	0.566715
ENSMUSG00000007594	Hapln4	3.25641	3.81514	7.81145	2.74212	3.03856	5.25067
ENSMUSG00000007603	Dus3l	10.9964	11.2622	10.9967	10.485	10.7284	10.8923
ENSMUSG00000007610	Gtpbp3	9.93453	10.3184	10.4076	10.278	10.2754	10.5227
ENSMUSG00000007613	Tgfbr1	10.2355	9.97513	10.1647	10.4132	10.2223	10.0854
ENSMUSG00000007617	Homer1	9.46783	9.71938	10.1096	9.45699	9.67888	10.0049
ENSMUSG00000007646	Rad51c	8.56943	9.01243	8.9712	8.54005	8.81181	9.1437
ENSMUSG00000007653	Gabrb2	0.673894	1.02977	2.40623	0.421009	0.271777	1.15496
ENSMUSG00000007655	Cav1	0.362242	0.684671	1.04559	0	0	0
ENSMUSG00000007656	Arpp19	11.2125	11.3306	11.4571	11.5421	11.5826	11.6585
ENSMUSG00000007659	Bcl2l1	10.4914	10.1973	10.1286	10.9735	10.7139	10.2228
ENSMUSG00000007670	Khsrp	12.7833	12.8768	12.5766	12.6438	12.7257	12.7597
ENSMUSG00000007682	Dio2	0.673894	0	0.801557	1.00047	0	0
ENSMUSG00000007721	Ccdc124	10.7478	10.7948	11.0415	11.1865	11.1832	11.226
ENSMUSG00000007739	Cct4	13.7217	13.7883	13.9521	13.6706	13.5632	13.7481
ENSMUSG00000007777	0610009B22Rik	8.60187	8.81123	8.76957	8.2793	8.52105	8.38108
ENSMUSG00000007783	Cpt1c	9.28947	9.26861	8.86672	9.582	10.1774	9.41022
ENSMUSG00000007805	Twist2	0	0	0.562902	0	0	0
ENSMUSG00000007812	Zfp655	10.8246	10.2812	10.5998	10.4056	10.1069	10.2482
ENSMUSG00000007815	Rhoa	12.4228	12.2297	11.955	12.6649	12.323	12.1979
ENSMUSG00000007817	Zmiz1	11.1851	9.79309	10.0981	11.277	9.65668	9.8821
ENSMUSG00000007827	Ankrd26	9.35725	9.37843	9.37056	9.34004	9.56739	9.31819
ENSMUSG00000007833	Aldh16a1	11.1743	10.8517	10.4777	11.2906	11.1363	10.7947
ENSMUSG00000007836	Hnrnpa0	13.5724	13.6698	13.5296	13.5704	13.5968	13.5654
ENSMUSG00000007837	Prrg2	6.77893	6.35273	5.99562	6.46452	6.07874	5.69041
ENSMUSG00000007850	Hnrnph1	13.5904	13.5221	13.8899	13.6001	13.5272	13.6784
ENSMUSG00000007867	Ift43	7.52788	7.11541	7.92538	7.80962	7.44666	7.76993
ENSMUSG00000007872	Id3	9.03635	9.51944	6.06295	8.94257	10.1759	7.47691
ENSMUSG00000007877	Tcap	0.273262	0.239078	0.466261	0.29246	0.44436	0.292298
ENSMUSG00000007880	Arid1a	12.9149	13.8758	13.6674	12.8838	13.2049	13.3462
ENSMUSG00000007888	Crlf1	3.02157	3.88731	5.74596	3.52401	3.50236	5.30177
ENSMUSG00000007891	Ctsd	10.9787	10.7133	10.1267	11.271	11.0867	10.7765
ENSMUSG00000007892	Rplp1	13.4661	13.3039	13.5702	13.5467	13.4203	13.5762
ENSMUSG00000007907	Cabs1	3.02771	2.17525	0.275347	3.47177	2.19924	0
ENSMUSG00000007908	Hmgcll1	4.32244	6.47994	6.95488	2.79173	5.06473	6.42312
ENSMUSG00000007944	Ttc9b	5.13855	4.02373	2.27687	5.47529	4.98863	3.37053
ENSMUSG00000007946	Phox2a	4.87336	4.79016	5.84029	3.74419	3.64183	4.33797
ENSMUSG00000007950	Abhd8	7.9137	7.59776	8.35849	7.34701	7.47829	7.98124
ENSMUSG00000007987	Ift22	7.67841	7.54594	7.65782	7.37257	7.45893	6.91807
ENSMUSG00000007989	Fzd3	7.18168	7.52412	9.04265	6.55087	7.26129	7.73895
ENSMUSG00000008028	1700008O03Rik	4.79283	5.19575	4.94394	5.01995	4.96684	4.70721
ENSMUSG00000008035	Mid1ip1	7.37201	9.22461	10.5468	7.36133	8.39471	9.70602
ENSMUSG00000008036	Ap2s1	10.3863	10.0562	10.2342	10.8364	10.733	10.528
ENSMUSG00000008090	Fgfrl1	8.16214	8.39399	7.93701	8.66377	8.16239	8.69498
ENSMUSG00000008129	4930432K21Rik	7.0565	8.03686	6.48029	7.55946	8.36656	7.8216
ENSMUSG00000008136	Fhl2	3.66864	4.41353	4.26205	3.93292	3.74005	3.41645
ENSMUSG00000008140	Emc10	11.0229	10.4891	10.8403	11.2313	10.8007	10.5844
ENSMUSG00000008153	Clstn3	8.06255	9.67704	9.86944	8.12817	8.88544	9.53591
ENSMUSG00000008167	Fbxw9	9.98328	10.1417	9.28658	9.68565	9.96221	9.31821
ENSMUSG00000008193	Spib	1.1049	2.9341	4.03865	1.9286	2.0935	3.20764
ENSMUSG00000008200	Fnbp4	11.432	11.5055	11.8267	11.1989	11.107	11.1868
ENSMUSG00000008206	Cers4	8.63369	9.10855	9.21371	9.11909	9.5585	9.50957
ENSMUSG00000008226	Scrn3	8.8094	8.4436	8.90977	9.22461	9.12413	9.18716
ENSMUSG00000008301	Phax	10.1777	10.2063	10.4584	10.2547	10.2133	10.3204
ENSMUSG00000008305	Tle1	10.1269	9.76111	9.30118	10.1864	10.068	9.69394
ENSMUSG00000008307	1700109H08Rik	4.53916	4.54785	5.18362	5.30456	4.97974	5.07491
ENSMUSG00000008318	Relt	7.21795	6.95549	6.79531	7.12092	7.4928	7.38341
ENSMUSG00000008333	Snrpb2	11.1175	10.9201	11.0269	11.8547	11.2928	11.223
ENSMUSG00000008348	Ubc	10.2595	10.583	10.1142	10.0753	10.3347	10.1388
ENSMUSG00000008373	Prpf31	11.61	11.7901	11.9125	11.3959	11.4351	11.6815
ENSMUSG00000008384	Sertad1	8.78272	8.08062	6.82896	8.77093	8.90036	8.19657
ENSMUSG00000008393	Carhsp1	9.99688	10.5241	10.661	9.9472	10.585	10.4817
ENSMUSG00000008398	Elk3	6.74447	6.07925	4.56684	7.50626	7.65512	6.07352
ENSMUSG00000008429	Herpud2	9.43512	9.4391	9.60049	9.26945	9.4909	9.61448
ENSMUSG00000008435	Rdh13	9.85913	9.16113	9.16591	9.78242	9.25064	9.23678
ENSMUSG00000008438	Adam21	2.27144	1.36423	2.11632	2.62413	2.54034	2.09633
ENSMUSG00000008450	Nutf2	8.64272	8.73108	8.86251	8.90434	8.81771	9.01956
ENSMUSG00000008461	Fut1	0.296221	1.06809	7.97037	0.894023	0.5711	2.8822
ENSMUSG00000008475	Arpc5	11.2963	10.8562	10.9451	11.5255	11.0638	10.8682
ENSMUSG00000008482	Rnf151	2.22893	2.65277	2.80967	2.59544	2.11132	2.8712
ENSMUSG00000008489	Elavl2	10.0614	9.73112	10.0375	9.97099	9.74744	9.6874
ENSMUSG00000008496	Pou2f2	3.70818	6.99962	9.26294	2.42881	3.44007	7.95888
ENSMUSG00000008540	Mgst1	1.7657	2.71044	5.1255	2.58438	2.43013	3.20572
ENSMUSG00000008575	Nfib	9.32565	8.79775	7.67439	9.42799	8.9357	8.17504
ENSMUSG00000008590	Htr3b	0	0	0	0.831487	0	0
ENSMUSG00000008601	Rab25	5.3765	5.84606	7.92092	4.97061	5.26113	4.87397
ENSMUSG00000008604	Ubqln4	12.5808	12.4894	12.6517	12.3887	12.4398	12.2215
ENSMUSG00000008658	Rbfox1	0.924606	3.14663	3.35062	3.11994	3.55454	3.31954
ENSMUSG00000008668	Rps18	11.9961	11.8244	11.9604	11.9977	11.7889	11.8514
ENSMUSG00000008682	Rpl10	9.73118	10.0556	10.094	9.72663	9.68682	9.88726
ENSMUSG00000008683	Rps15a	11.9174	11.666	11.59	12.1337	11.912	11.9121
ENSMUSG00000008690	Ncaph2	12.1664	12.3219	11.912	12.2263	12.3281	12.1492
ENSMUSG00000008730	Hipk1	10.5764	11.4419	10.74	10.7281	11.2619	11.212
ENSMUSG00000008734	Gprc5b	8.8524	9.05065	8.972	9.09664	9.77416	8.78492
ENSMUSG00000008763	Man1a2	10.6987	10.7872	10.7032	11.3342	11.3639	11.1717
ENSMUSG00000008789	Ceacam5	0	0	0.44934	0.29246	0	0
ENSMUSG00000008822	Acyp1	7.35871	7.31997	7.59159	7.84681	7.70386	7.6972
ENSMUSG00000008843	Cldn13	0.362242	1.73331	0	1.63759	4.10496	1.89318
ENSMUSG00000008845	Cd163	0.273262	1.45508	0.801557	0.421009	0.5711	0
ENSMUSG00000008855	Hdac5	10.6027	10.3546	9.87145	10.5775	10.6366	10.1342
ENSMUSG00000008859	Rala	10.1368	10.1771	10.1427	10.1499	10.1063	10.196
ENSMUSG00000008874	Clec3a	0	0.335591	0	0	0	0.274417
ENSMUSG00000008892	Vdac3	9.97009	9.5154	9.67249	10.4646	10.0382	9.88564
ENSMUSG00000008932	Slc1a7	0.569483	0.684671	1.3856	0	0.271777	1.47393
ENSMUSG00000008958	Vps72	10.5348	10.5282	10.2311	10.53	10.5524	10.4232
ENSMUSG00000008976	Gabpa	12.337	11.9778	11.6043	12.5405	12.0772	11.775
ENSMUSG00000008999	Bmp7	8.15113	5.6652	5.77297	7.91025	7.00835	5.93472
ENSMUSG00000009013	Dynll1	12.2062	12.3768	12.2772	12.1342	12.0695	12.1631
ENSMUSG00000009030	Pdcl	10.3439	10.7147	10.235	10.146	10.3419	10.4771
ENSMUSG00000009035	Tmem184b	10.9857	9.74302	9.19424	11.3709	10.7082	9.85046
ENSMUSG00000009070	Rsph14	0.273262	0	2.4687	0.29246	0.58995	1.15496
ENSMUSG00000009073	Nf2	12.4451	12.776	11.9049	12.7263	13.2251	12.6935
ENSMUSG00000009075	Cabp7	7.32041	6.30964	5.46552	6.50511	6.83436	5.75029
ENSMUSG00000009076	Zmat5	8.52161	7.20279	6.71446	8.96157	7.85895	7.478
ENSMUSG00000009079	Ewsr1	12.8065	12.8583	12.8446	12.7133	12.7777	12.7297
ENSMUSG00000009090	Ap1b1	11.3706	11.5356	11.5199	11.2879	11.4056	11.53
ENSMUSG00000009092	Derl3	5.941	7.08487	6.82661	5.69027	6.80954	6.17915
ENSMUSG00000009093	Gstt4	0.273262	0.531328	2.87226	0	0	0.920835
ENSMUSG00000009097	Tbx1	4.05631	2.98925	2.51484	1.67702	2.83175	2.55763
ENSMUSG00000009108	Gnat2	2.69107	4.89487	6.03334	2.84713	2.95436	5.07495
ENSMUSG00000009112	Bcl2l13	10.3923	10.5248	10.915	10.6293	10.5772	10.8123
ENSMUSG00000009114	2610028H24Rik	2.20864	2.93063	1.97426	1.60506	3.00454	2.55763
ENSMUSG00000009115	Spatc1l	0	0.531328	0	0.894023	0.271777	0.671263
ENSMUSG00000009145	Dqx1	6.05256	5.12736	4.74693	5.89556	6.05577	4.64061
ENSMUSG00000009185	Ccl8	0.296221	0	0	0.29246	0	0
ENSMUSG00000009207	Lnpk	9.37531	9.28122	9.43865	9.74253	9.55337	9.91019
ENSMUSG00000009210	Prr29	0	0.239078	0.466261	0	0.318173	0.378965
ENSMUSG00000009214	Mymk	0	0	0.275347	0	0.728837	0.982686
ENSMUSG00000009216	Fam163b	3.1561	4.42395	5.57494	1.99502	3.68872	3.18208
ENSMUSG00000009246	Trpm5	3.33658	2.51415	3.259	3.07767	3.33784	2.88359
ENSMUSG00000009248	Ascl2	5.25339	6.66906	6.04697	6.55633	9.03771	8.40725
ENSMUSG00000009281	Rarres2	0.273262	0	0.514001	0.358473	0.271777	0.292298
ENSMUSG00000009291	Pttg1ip	11.1966	10.7879	10.0971	11.2292	10.935	10.4984
ENSMUSG00000009292	Trpm2	0.609866	2.88229	2.28342	2.60589	3.11982	2.98281
ENSMUSG00000009293	Ube2g2	9.27895	9.5609	9.54114	9.29597	9.29564	9.64558
ENSMUSG00000009350	Mpo	0	0.684671	0.562902	1.02499	0.682441	0
ENSMUSG00000009356	Lpo	3.15618	4.16048	4.70541	3.1983	5.6222	5.22516
ENSMUSG00000009376	Met	6.98125	6.17896	7.55824	6.26986	5.35989	5.5931
ENSMUSG00000009378	Slc16a12	1.66583	1.71269	1.89	2.8185	1.85755	1.56919
ENSMUSG00000009394	Syn2	0	1.18736	1.94887	0	1.33672	0.292298
ENSMUSG00000009406	Elk1	9.6869	9.42706	9.22962	9.4429	9.44843	9.42357
ENSMUSG00000009418	Nav1	10.5934	10.918	10.6013	10.6518	11.0308	10.0839
ENSMUSG00000009470	Tnpo1	13.4498	13.2285	13.53	13.5648	13.2499	13.5123
ENSMUSG00000009471	Myod1	0.478173	0.733631	2.93435	0.791465	0.728837	0.851755
ENSMUSG00000009487	Otog	1.80158	1.4183	1.11026	4.3928	3.81137	3.10071
ENSMUSG00000009535	Rnmt	11.3804	11.5143	11.8649	11.1991	11.0982	11.3961
ENSMUSG00000009545	Kcnq1	0.296221	0.574669	0.980262	0.703901	0	0.274417
ENSMUSG00000009549	Srp14	10.3505	10.5222	10.4561	10.7985	10.6934	10.7284
ENSMUSG00000009551	6330409D20Rik	0.273262	0	0	0.29246	0.410664	0
ENSMUSG00000009555	Cdk9	11.5643	11.4038	10.8251	11.3287	11.3881	11.0258
ENSMUSG00000009563	Tor2a	8.55114	8.35329	8.57432	8.62891	8.82222	8.77969
ENSMUSG00000009566	Fpgs	10.9692	11.0637	10.9519	11.0076	11.0829	11.0141
ENSMUSG00000009569	Mrtfb	9.58573	10.0292	9.82049	9.52194	10.0561	9.98417
ENSMUSG00000009575	Cbx5	13.2581	13.6965	13.9879	13.1855	13.3518	13.4934
ENSMUSG00000009585	Apobec3	11.9742	12.3025	10.3252	11.1555	11.9123	11.2319
ENSMUSG00000009588	St6galnac1	0	1.97673	0.871601	0.29246	0.77845	1.11931
ENSMUSG00000009596	Taf7l	6.17566	7.34846	8.71968	5.53325	5.94557	6.71647
ENSMUSG00000009614	Sardh	0	0.239078	3.33805	0	0	0.982686
ENSMUSG00000009621	Vav2	10.0387	9.90843	10.6315	9.76544	9.59109	10.0321
ENSMUSG00000009628	Tex15	8.56859	8.12809	9.7875	8.76622	8.85856	8.44459
ENSMUSG00000009630	Ppp2cb	10.8407	10.8739	11.4881	11.2178	11.2075	11.5465
ENSMUSG00000009633	G0s2	4.50061	3.24333	5.50292	2.49536	3.97146	3.46968
ENSMUSG00000009640	Dmap1	10.0666	9.82284	9.70586	10.0142	9.9592	9.83815
ENSMUSG00000009646	Pla2g12b	1.63786	0.335591	1.80258	0.650934	0	1.86787
ENSMUSG00000009647	Mcu	9.28537	9.06748	8.69073	9.04618	9.43374	9.37231
ENSMUSG00000009654	Oit3	0.362242	0	0	0.358473	0.318173	0.566715
ENSMUSG00000009670	Tex11	8.14456	9.21466	8.3548	8.60179	8.92644	8.99941
ENSMUSG00000009681	Bcr	10.1759	10.0868	10.1048	10.4779	10.5693	10.3618
ENSMUSG00000009687	Fxyd5	4.13388	5.15275	6.08014	6.10292	5.82843	6.001
ENSMUSG00000009731	Kcnd1	8.26381	8.33899	8.41866	7.5988	8.45986	8.52371
ENSMUSG00000009733	Tfcp2	9.18442	8.48619	8.52446	8.74174	8.55939	8.26902
ENSMUSG00000009734	Pou6f2	0.273262	4.02891	1.17309	0.421009	2.76409	2.79197
ENSMUSG00000009739	Pou6f1	7.67476	6.71066	7.13748	7.98794	6.6337	7.59085
ENSMUSG00000009741	Ubp1	11.2082	11.2629	11.1333	11.2582	11.2584	11.1879
ENSMUSG00000009772	Nuak2	7.81015	7.27218	7.95546	6.91859	7.62822	7.69912
ENSMUSG00000009828	Cilk1	8.71103	9.10045	9.08972	8.78789	9.06415	9.37222
ENSMUSG00000009863	Sdhb	11.4333	10.8172	10.8686	11.2581	11.0777	10.9581
ENSMUSG00000009876	Cox4i2	2.63556	1.78781	1.5596	3.13549	2.70699	1.78172
ENSMUSG00000009894	Snap47	9.6231	10.3366	10.6983	9.7587	10.5545	10.7182
ENSMUSG00000009900	Wnt3a	5.25154	1.48312	0.466261	4.43894	3.30133	1.2998
ENSMUSG00000009905	Kdsr	9.71578	9.33941	9.51871	9.73636	9.70479	9.41969
ENSMUSG00000009907	Vps4b	11.2825	11.3315	11.1811	11.2149	11.306	11.2109
ENSMUSG00000009927	Rps25	11.6847	11.6899	11.8974	11.7687	11.6276	11.8723
ENSMUSG00000009941	Nxf2	2.61517	3.67963	5.74009	2.07733	1.8082	3.64765
ENSMUSG00000009995	Taz	8.6027	8.58712	8.59644	8.46166	8.57602	8.45524
ENSMUSG00000010021	Kif19a	3.54015	2.74557	5.26243	4.33471	3.25415	4.50423
ENSMUSG00000010025	Aldh3a2	10.4234	10.2614	9.67836	10.3262	10.3667	9.79508
ENSMUSG00000010044	Zmynd10	1.23195	0.923749	1.0431	1.07194	0.947065	1.20638
ENSMUSG00000010045	Tmem115	9.2803	9.55814	9.33266	9.24549	9.35599	9.41798
ENSMUSG00000010047	Hyal2	10.2146	9.90089	9.84656	9.75906	9.29363	9.43788
ENSMUSG00000010048	Ifrd2	11.0258	10.6429	11.016	10.6102	10.0897	10.8516
ENSMUSG00000010051	Hyal1	8.42737	6.18669	5.03029	7.85046	6.47957	5.04018
ENSMUSG00000010054	Tusc2	8.68777	8.77849	8.69344	8.38328	8.45277	8.49111
ENSMUSG00000010057	Nprl2	8.14979	8.11446	7.27824	7.99828	8.05127	7.75992
ENSMUSG00000010064	Slc38a3	4.39742	3.68228	5.30446	3.69043	4.5977	3.18594
ENSMUSG00000010066	Cacna2d2	6.40091	6.29324	4.98965	6.5977	6.14978	6.17062
ENSMUSG00000010067	Rassf1	6.18881	7.13572	7.07085	6.31501	6.70608	7.69266
ENSMUSG00000010080	Epn3	1.4911	2.29233	6.36134	1.69569	0.728837	4.59086
ENSMUSG00000010086	Rnf112	3.38925	2.72059	5.93551	2.57589	3.40745	4.3802
ENSMUSG00000010095	Slc3a2	12.1624	12.5795	12.7529	12.1402	12.3589	12.3239
ENSMUSG00000010097	Nxf1	11.9673	11.9181	11.7338	11.9523	11.9043	11.8513
ENSMUSG00000010110	Stx5a	10.0816	9.94028	9.50652	9.83075	9.86289	9.48358
ENSMUSG00000010122	Slc47a1	6.07599	8.08482	6.79431	6.59443	8.4414	8.92247
ENSMUSG00000010136	Pifo	1.62279	2.82164	3.79962	2.37492	2.84824	1.56933
ENSMUSG00000010142	Tnfrsf13b	5.67336	4.93632	3.74217	5.84753	5.87234	4.76316
ENSMUSG00000010154	Spire2	8.64545	9.49963	8.01833	7.26807	8.97161	7.76697
ENSMUSG00000010175	Prox1	3.97291	4.20485	5.59766	2.41741	2.42259	3.7388
ENSMUSG00000010277	2610507B11Rik	12.7666	12.9763	13.1447	12.9543	12.9917	13.2951
ENSMUSG00000010290	AI597479	9.4462	9.40961	9.65693	9.57831	9.49731	9.46169
ENSMUSG00000010307	Tmem86a	4.55141	4.14755	5.14206	3.94555	2.87472	4.20432
ENSMUSG00000010311	Optc	0	0	0.677514	0.358473	0.44436	0.274417
ENSMUSG00000010342	Tex14	9.52209	10.4869	9.17447	7.87892	8.64578	9.71234
ENSMUSG00000010358	Ifi35	7.06686	6.08479	5.46057	6.79119	5.68471	5.03373
ENSMUSG00000010362	Rdm1	9.75918	9.11072	8.95801	10.263	9.69231	9.31618
ENSMUSG00000010376	Nedd8	10.8955	10.8394	11.1328	10.0194	9.88358	10.0036
ENSMUSG00000010392	Gosr1	9.92622	9.65735	9.68289	10.0771	9.89867	9.99117
ENSMUSG00000010406	Mrpl52	9.77267	9.7803	9.34971	8.85319	8.79613	8.40298
ENSMUSG00000010435	Spaca7	0.635504	0	0	0.358473	0	0
ENSMUSG00000010453	Kansl3	10.6967	10.301	10.3452	10.6918	10.4394	10.3959
ENSMUSG00000010461	Eya4	1.51431	1.75276	2.50458	0	1.19999	1.71268
ENSMUSG00000010476	Ebf3	1.6958	3.01011	5.37171	1.90858	2.10124	2.9069
ENSMUSG00000010492	Uckl1os	3.06348	3.72935	3.8004	2.76284	3.04542	2.95654
ENSMUSG00000010505	Myt1	1.11916	2.66389	1.59356	0.473013	1.91434	1.76588
ENSMUSG00000010517	Faf1	11.4924	11.6997	11.6999	11.464	11.4946	11.6095
ENSMUSG00000010529	Gm266	0	0	4.47983	0.358473	0.44436	1.60123
ENSMUSG00000010538	Tsacc	4.93375	6.00329	6.03649	4.6444	5.67502	6.05128
ENSMUSG00000010554	Mettl16	10.8449	11.3117	11.7121	10.7873	10.8804	11.3535
ENSMUSG00000010592	Dazl	11.461	10.9735	9.07689	11.2991	10.4284	9.59399
ENSMUSG00000010601	Apol7a	1.89276	1.04864	2.27697	1.03457	1.99329	1.63638
ENSMUSG00000010607	Pigyl	8.35252	7.55554	7.56983	8.83596	8.0628	7.87819
ENSMUSG00000010608	Rbm25	13.3043	13.2306	12.8942	12.9676	12.9712	12.8142
ENSMUSG00000010609	Psen2	7.14113	6.68054	7.1683	7.17633	6.82143	7.04958
ENSMUSG00000010651	Acaa1b	6.26825	5.31488	4.45419	7.63889	7.10148	5.33602
ENSMUSG00000010660	Plcd1	7.08414	8.2239	8.32303	8.09853	9.16602	9.51969
ENSMUSG00000010663	Fads1	11.2657	11.4461	11.6724	11.9561	12.0552	12.0225
ENSMUSG00000010721	Lmbr1	8.89805	8.91041	7.92627	8.59594	8.61822	8.45183
ENSMUSG00000010751	Tnfrsf22	9.0403	8.96406	9.14141	8.53389	8.38886	8.95299
ENSMUSG00000010755	Cars	12.5264	12.0008	12.312	12.1563	11.8669	11.5508
ENSMUSG00000010760	Phlda2	5.15095	5.47236	8.38662	3.82634	3.75107	5.61147
ENSMUSG00000010796	Asz1	3.63995	4.23758	3.52426	5.80615	4.7571	5.51634
ENSMUSG00000010797	Wnt2	0.566493	0.694177	0.514001	0	0.271777	1.33546
ENSMUSG00000010803	Gabra1	2.59127	1.96752	2.09038	3.40526	1.26219	0.448044
ENSMUSG00000010825	Grid2ip	5.23222	4.17641	4.17471	5.82044	5.43671	4.23473
ENSMUSG00000010830	Kdelr3	7.20344	5.17073	4.1761	7.22124	6.03472	4.2879
ENSMUSG00000010841	Cfap97d1	0	0	0.44934	0	0	0
ENSMUSG00000010911	Apip	8.63756	8.20079	7.91873	8.98523	8.82057	8.42834
ENSMUSG00000010914	Pdhx	10.1427	9.89937	9.96627	10.2215	9.991	9.96594
ENSMUSG00000010936	Vac14	11.3521	11.1844	10.8779	11.5331	11.4253	11.2646
ENSMUSG00000011008	Mcoln2	0	0	0.466261	0	0	0.566715
ENSMUSG00000011034	Slc5a1	7.67274	7.84286	6.14196	8.29563	8.99827	7.44592
ENSMUSG00000011052	Slc5a1	0.362242	0	0.275347	0	0.271777	0
ENSMUSG00000011096	Akt1s1	11.0538	10.8161	10.6566	10.3946	10.3102	10.2313
ENSMUSG00000011114	Tbrg1	11.7228	12.0882	11.4211	12.0693	12.298	12.4073
ENSMUSG00000011118	Panx3	0	0	0	0.358473	0.271777	0.292298
ENSMUSG00000011148	Adssl1	3.51341	2.69901	3.89785	6.78659	6.57316	6.12483
ENSMUSG00000011154	Cfap161	0.635504	0.948387	2.3242	1.16553	1.717	2.81238
ENSMUSG00000011158	Brf1	9.20859	8.88966	8.78027	9.39697	9.11628	8.97743
ENSMUSG00000011171	Vipr2	0	0.239078	0.44934	0.358473	0.58995	0.740342
ENSMUSG00000011179	Odc1	12.3456	13.3524	13.7359	12.4904	13.1255	13.5877
ENSMUSG00000011254	Thg1l	10.1856	10.4945	10.5205	10.2636	10.4442	10.5866
ENSMUSG00000011256	Adam19	11.8476	12.0365	10.7716	12.282	11.64	11.5904
ENSMUSG00000011257	Pabpc4	11.5575	11.6277	12.2861	12.034	12.1273	12.2555
ENSMUSG00000011263	Exoc3l2	7.01029	5.79409	6.07446	4.6009	4.95972	5.38134
ENSMUSG00000011267	Zfp296	10.1647	8.97825	7.52455	10.0575	9.46403	8.14504
ENSMUSG00000011305	Plin5	5.29649	5.96182	5.66906	3.95002	5.26997	5.15479
ENSMUSG00000011306	Sugp1	10.7066	10.6486	10.3958	10.6527	10.7404	10.551
ENSMUSG00000011349	Dmrtc2	3.29701	4.96361	5.3734	2.48663	4.02163	5.18695
ENSMUSG00000011350	Gm5893	0	1.02977	0.915601	0	0.271777	1.44011
ENSMUSG00000011382	Dhdh	8.69841	9.32199	9.72676	6.25742	8.13844	8.66767
ENSMUSG00000011427	Zfp790	8.16883	7.72627	7.5636	8.06701	7.76449	7.59686
ENSMUSG00000011463	Cpb1	0	0	0.287555	0	0	0.378965
ENSMUSG00000011486	Slc25a41	2.36362	2.43753	3.46899	0.934458	1.29994	2.02673
ENSMUSG00000011589	Fsd1	8.05257	8.03371	8.84889	7.51684	7.93791	8.07716
ENSMUSG00000011632	Pinlyp	2.72085	2.81044	2.03206	3.30524	2.31316	1.65442
ENSMUSG00000011658	Fuz	6.80844	6.7535	6.57602	6.35988	6.93943	6.48782
ENSMUSG00000011751	Sptbn4	9.70048	10.5308	8.97904	9.04841	10.1758	9.72263
ENSMUSG00000011752	Pgam1	10.8956	11.0146	11.6044	10.8166	10.8137	11.1129
ENSMUSG00000011831	Evi5	11.0333	10.7958	10.5825	10.9957	10.8939	10.9403
ENSMUSG00000011832	Evi5l	7.19727	7.21508	5.57157	7.47932	7.91078	6.87417
ENSMUSG00000011837	Snapc2	9.23944	9.25188	8.56916	9.39479	9.54927	9.18606
ENSMUSG00000011877	Git1	11.5358	11.2249	10.6459	11.265	11.1544	10.8771
ENSMUSG00000011884	Gltp	11.0388	10.295	9.49095	11.2516	10.699	10.2673
ENSMUSG00000011958	Bnip2	9.7994	10.0323	10.3533	10.1134	10.2147	10.5154
ENSMUSG00000011960	Ccnt1	11.4374	11.407	11.3322	11.4341	11.1789	11.3793
ENSMUSG00000012017	Scarf2	5.53057	4.699	6.07586	5.0816	5.29517	5.5501
ENSMUSG00000012042	4930579F01Rik	0	0.684671	0	1.8274	0.318173	0
ENSMUSG00000012076	Brms1l	9.81963	9.71844	9.0976	9.83165	9.94131	9.76663
ENSMUSG00000012114	Med15	10.7337	10.5046	10.2043	10.658	10.6096	10.4102
ENSMUSG00000012117	Dhdds	9.44743	9.07852	9.12322	9.76871	9.53203	9.13565
ENSMUSG00000012123	Crybg2	7.37674	6.9847	7.14574	7.10978	6.53585	6.34854
ENSMUSG00000012126	Ubxn11	8.01451	7.12836	5.22509	7.50533	6.5997	5.83439
ENSMUSG00000012187	Mogat1	0	0	1.27377	0	0	0.653381
ENSMUSG00000012211	Tex22	0.296221	0.239078	0.789348	0.421009	0	0.274417
ENSMUSG00000012282	Wnt8a	3.06318	5.51459	9.88164	4.25002	3.99486	8.39927
ENSMUSG00000012296	Tjap1	10.7456	10.439	10.2482	10.8598	10.8511	10.5478
ENSMUSG00000012350	Ehf	3.5149	1.06809	1.0769	3.42058	3.46131	2.01546
ENSMUSG00000012396	Nanog	14.5358	11.2249	8.68338	14.3561	13.011	10.1125
ENSMUSG00000012405	Rpl15	11.2287	11.2702	11.1972	11.5734	11.6567	11.6688
ENSMUSG00000012422	Tmem167	10.1692	10.9486	11.1141	10.3007	10.5192	11.007
ENSMUSG00000012428	Steap4	0.635504	0.85314	0.466261	0.650934	0	0
ENSMUSG00000012429	Mplkip	8.01603	9.10782	9.12811	7.62938	8.58787	9.06165
ENSMUSG00000012443	Kif11	12.409	12.7594	12.5263	12.3478	12.5172	12.5305
ENSMUSG00000012483	Rpa3	9.78176	9.91771	9.28932	9.6888	10.0168	9.81227
ENSMUSG00000012519	Mlkl	1.91921	2.33586	5.34458	3.85757	4.06404	4.78855
ENSMUSG00000012520	Phox2b	1.38709	4.03968	5.70718	0.650934	2.74295	3.2165
ENSMUSG00000012535	Tnpo3	12.0225	12.3541	12.5506	11.9127	12.0527	12.3898
ENSMUSG00000012609	Ttll5	9.12859	9.07635	9.35031	9.47319	9.36667	9.58848
ENSMUSG00000012640	Zfp715	9.50775	9.24702	9.00746	9.55335	9.42461	9.18758
ENSMUSG00000012705	Retn	0	0.85314	2.66571	0	0	1.30893
ENSMUSG00000012777	Acp4	1.04467	1.87203	1.67234	1.26585	1.3002	2.38408
ENSMUSG00000012819	Cdh23	4.00012	5.33061	3.53227	3.17632	5.60865	5.46663
ENSMUSG00000012848	Rps5	14.696	14.598	14.6869	14.502	14.3714	14.5159
ENSMUSG00000012889	Podnl1	2.26666	3.78233	4.53506	1.11501	3.43351	3.68555
ENSMUSG00000013033	Adgrl1	10.6349	11.5953	11.7488	10.466	11.0991	11.4631
ENSMUSG00000013076	Amotl1	10.4173	9.26347	10.0933	10.1128	9.90727	9.5345
ENSMUSG00000013083	2200002J24Rik	0	0.39804	0.562902	0	1.24678	1.50908
ENSMUSG00000013089	Etv5	13.0886	13.4948	12.7355	13.024	13.1977	13.0327
ENSMUSG00000013091	Tmem190	0.362242	1.20198	1.9732	0	0.318173	1.73694
ENSMUSG00000013150	Gfod2	7.90945	7.73826	7.98839	7.96196	7.86984	7.93793
ENSMUSG00000013155	Enkd1	8.41304	8.49078	8.70833	8.80003	8.96594	8.53447
ENSMUSG00000013158	4933405L10Rik	1.28376	1.02977	1.74098	2.69944	2.56922	1.04813
ENSMUSG00000013160	Atp6v0d1	10.724	10.5836	10.3253	11.1569	11.0564	11.0316
ENSMUSG00000013236	Ptprs	10.8142	10.973	12.6468	10.8269	10.8582	11.3736
ENSMUSG00000013275	Slc41a1	10.7703	9.42488	9.10412	11.0724	10.3129	9.56102
ENSMUSG00000013338	Fer1l4	3.35836	4.07057	2.73645	3.11416	4.06976	3.56242
ENSMUSG00000013353	4931406B18Rik	0	0	0.287555	0.29246	0	0
ENSMUSG00000013367	Iglon5	3.73222	4.58874	6.63127	2.05093	3.94323	5.13518
ENSMUSG00000013415	Igf2bp1	13.8131	13.9848	13.9842	13.7711	13.6532	14.002
ENSMUSG00000013418	B4galnt2	5.12856	5.34529	5.91204	4.47463	4.35091	5.51034
ENSMUSG00000013419	Zfp651	6.93452	7.07181	8.19657	6.00919	7.0718	6.91614
ENSMUSG00000013465	Nelfb	10.9161	10.7335	10.8256	10.9192	10.9075	10.8684
ENSMUSG00000013483	Card14	2.10732	1.08271	1.49364	3.74069	1.84374	0.867641
ENSMUSG00000013495	Tmem175	7.35363	7.29923	7.60259	7.48938	7.68991	7.74768
ENSMUSG00000013523	Bcas1	5.57236	6.80496	6.78076	6.52551	7.09408	7.27913
ENSMUSG00000013539	Tango2	8.41577	7.82624	6.81619	8.33579	8.29802	7.79088
ENSMUSG00000013562	4833413E03Rik	4.54364	5.3687	5.21488	4.45597	4.50983	5.27933
ENSMUSG00000013584	Aldh1a2	6.34131	5.7305	6.22717	4.91962	3.10936	5.68169
ENSMUSG00000013593	Ndufs2	12.329	12.0842	11.9323	12.2378	12.0685	11.84
ENSMUSG00000013611	Snx31	3.77726	3.69899	5.33509	3.26273	3.63773	4.40917
ENSMUSG00000013622	Atraid	8.65072	7.85301	7.87753	8.67554	8.35575	8.00895
ENSMUSG00000013629	Cad	13.7279	13.6613	14.0973	13.5471	13.4898	13.8155
ENSMUSG00000013646	Sh3bp5l	10.1086	10.0391	10.2172	9.80905	9.832	9.84768
ENSMUSG00000013662	Atad1	10.4047	11.2427	12.1527	10.5413	10.9943	11.5415
ENSMUSG00000013663	Pten	11.3437	12.6053	13.0903	11.2843	12.1037	12.6733
ENSMUSG00000013698	Pea15a	6.29825	8.77215	9.25503	6.91254	8.64069	9.2642
ENSMUSG00000013701	Timm23	7.7187	7.66528	7.75751	8.2235	7.48959	7.60715
ENSMUSG00000013707	Tnfaip8l2	4.13271	3.18323	2.82042	3.3331	2.69428	2.16843
ENSMUSG00000013736	Trnt1	10.2936	10.7627	11.1804	10.2472	10.3564	10.7341
ENSMUSG00000013766	Ly6g6e	7.77711	1.87203	0.562902	8.60585	3.45722	1.78535
ENSMUSG00000013787	Ehmt2	12.1723	12.4369	11.8737	11.9825	12.0634	11.8224
ENSMUSG00000013822	Elof1	9.59398	9.71957	9.80962	9.65704	9.67908	9.76554
ENSMUSG00000013833	Med16	10.26	10.4196	10.4632	10.5718	10.7269	10.9088
ENSMUSG00000013846	St3gal1	4.08357	2.53858	3.53228	5.96618	4.04235	4.37848
ENSMUSG00000013858	Tmem259	11.2759	11.0815	10.7459	11.2254	11.2346	11.0785
ENSMUSG00000013878	Rnf170	7.4197	7.26797	6.91303	7.60166	7.82648	7.38742
ENSMUSG00000013921	Clip3	7.91049	7.71615	8.86608	5.19065	5.85039	7.62018
ENSMUSG00000013928	Thap8	2.32616	1.96752	2.1059	1.37587	1.73125	0.851755
ENSMUSG00000013936	Myl2	0.935731	1.18736	2.91845	1.49601	0.58995	0.274417
ENSMUSG00000013973	Dedd	5.79528	6.19139	6.10009	5.96064	6.15315	6.16178
ENSMUSG00000013974	Mcemp1	1.1049	0	2.61308	0.71347	0	1.43073
ENSMUSG00000013997	Nit1	8.58887	8.71845	8.49531	8.60992	8.81473	8.4677
ENSMUSG00000014030	Pax5	3.62527	3.57916	3.40179	3.21164	3.00386	4.10537
ENSMUSG00000014039	Prdm15	8.9147	9.18569	9.28616	8.71866	8.70862	8.79897
ENSMUSG00000014074	Rnf168	10.8738	11.4087	10.8979	10.4724	10.9545	10.9618
ENSMUSG00000014075	Tctex1d2	7.52806	7.43039	7.73463	7.01684	7.02559	7.10106
ENSMUSG00000014077	Chp1	10.1518	9.95466	10.0291	10.5224	10.3487	10.2706
ENSMUSG00000014104	Sval2	0	0.39804	0	0	0.410664	0
ENSMUSG00000014158	Trpv4	7.14019	3.38473	3.32977	7.88807	5.36191	3.51224
ENSMUSG00000014164	Klhl3	5.30643	4.68752	6.13437	5.38679	5.25323	4.73489
ENSMUSG00000014177	Tvp23b	9.61322	9.34376	9.36388	9.79876	9.60491	9.4779
ENSMUSG00000014195	Dnajc7	12.722	12.3597	12.0581	12.8136	12.3918	12.0619
ENSMUSG00000014198	Zfp385c	2.2884	1.45508	1.67616	1.41737	2.35149	2.28352
ENSMUSG00000014226	Cacybp	12.9836	13.2913	12.7046	12.757	12.8647	12.8383
ENSMUSG00000014232	Cluap1	7.8148	7.56373	7.71917	7.63316	7.86389	7.49974
ENSMUSG00000014243	Zswim7	8.06371	8.39283	8.98176	8.37264	8.71482	8.9263
ENSMUSG00000014245	Pigl	10.1799	10.6738	8.92912	10.3234	10.4185	10.2777
ENSMUSG00000014294	Ndufa2	9.78492	9.65787	10.1476	10.1137	10.026	9.9998
ENSMUSG00000014301	Pam16	6.20239	5.57033	6.12137	6.29664	5.87217	5.82687
ENSMUSG00000014303	Glis2	10.8948	10.3701	10.0521	10.6008	10.9266	10.3571
ENSMUSG00000014313	Cox6c	11.0838	10.9622	11.1635	11.2356	11.0442	10.9669
ENSMUSG00000014329	Bicc1	6.43004	6.55652	5.51633	7.29237	7.42708	7.18471
ENSMUSG00000014349	Ube2z	12.5705	12.3164	12.1262	12.634	12.3967	12.3371
ENSMUSG00000014351	Gip	0	0.239078	0.287555	0.894023	0	0
ENSMUSG00000014353	Tmem87b	9.24787	8.83201	9.05636	9.41961	8.85862	8.99624
ENSMUSG00000014355	Anapc1	12.2127	12.4903	12.916	12.141	12.3378	12.671
ENSMUSG00000014361	Mertk	6.54935	7.07934	7.94391	5.20076	5.99685	6.88009
ENSMUSG00000014402	Tsg101	9.81654	9.82746	10.0739	9.83473	9.73355	9.89612
ENSMUSG00000014418	Hps5	9.91609	9.29048	8.88677	9.0181	8.85463	8.91909
ENSMUSG00000014426	Map3k4	10.6859	10.7759	11.3386	10.7083	10.8493	11.1181
ENSMUSG00000014444	Piezo1	11.2613	11.7793	11.8733	11.4212	11.7582	12.3691
ENSMUSG00000014453	Blk	0	0	0.287555	0	0.410664	0
ENSMUSG00000014470	Rnf166	8.07545	7.38494	7.67496	8.15888	7.41338	7.54073
ENSMUSG00000014496	Ankrd28	11.8402	11.8462	11.3058	11.8757	11.9976	11.7669
ENSMUSG00000014498	Ankrd52	9.7789	9.54624	9.74831	10.0364	9.89192	9.89861
ENSMUSG00000014503	Pkd2l2	7.04661	6.99111	6.75291	7.13084	7.12454	6.84562
ENSMUSG00000014504	Srp19	10.2637	10.2669	10.3398	10.2148	10.1481	10.2282
ENSMUSG00000014542	Clec4f	0.296221	0.574669	0	0.358473	1.0791	1.34716
ENSMUSG00000014547	Wdfy2	9.33873	9.71921	9.8523	8.16327	8.36177	8.55079
ENSMUSG00000014550	Rbsn	10.1006	9.9676	9.85681	10.1029	10.2461	10.1123
ENSMUSG00000014551	Mrps25	9.784	9.66152	9.83906	9.87859	9.89861	9.9455
ENSMUSG00000014554	Dguok	7.75633	7.6914	8.31684	7.13787	7.21253	7.60378
ENSMUSG00000014592	Camta1	9.24639	9.04248	8.51734	8.48634	8.88121	8.7811
ENSMUSG00000014599	Csf1	2.61351	3.89684	4.57774	4.58462	4.5798	4.79883
ENSMUSG00000014601	Strip1	10.2404	10.5184	10.5654	10.0617	10.4841	10.511
ENSMUSG00000014602	Kif1a	3.94633	4.60864	9.30733	4.95229	4.65738	6.05148
ENSMUSG00000014603	Alx3	0.569483	0	0.86439	0.358473	0.318173	1.24661
ENSMUSG00000014606	Slc25a11	10.354	10.2289	10.4688	10.4548	10.5503	10.5779
ENSMUSG00000014609	Chrne	1.23195	1.8288	0.736895	2.76628	2.78241	1.79808
ENSMUSG00000014633	Cmc2	8.16682	7.90399	7.98005	8.4264	8.22317	8.1111
ENSMUSG00000014668	Chfr	10.7741	10.7587	10.189	10.8503	10.7788	10.7824
ENSMUSG00000014686	Ceacam16	1.99603	1.88588	1.33358	1.85401	2.84824	2.31212
ENSMUSG00000014704	Hoxa2	3.35843	2.81477	3.33708	3.52635	2.83881	1.4336
ENSMUSG00000014725	Adam28	0.362242	0.335591	0.287555	0	0.918663	0.274417
ENSMUSG00000014747	Ankrd53	2.169	1.48312	1.41442	2.83863	1.44909	2.2411
ENSMUSG00000014748	Tex261	10.2976	9.90226	9.9324	10.5168	10.2725	10.2256
ENSMUSG00000014763	Fam120b	7.9667	8.63481	8.78819	7.10926	7.96177	8.38003
ENSMUSG00000014767	Tbp	10.0381	10.2333	10.3514	9.90138	9.91162	10.145
ENSMUSG00000014769	Psmb1	12.1717	12.0171	12.0562	12.2701	12.0622	12.0373
ENSMUSG00000014773	Dll1	2.76813	9.53449	10.6898	0.421009	7.91463	9.91345
ENSMUSG00000014776	Nol3	5.56682	4.30062	3.52671	5.67517	5.25898	4.53155
ENSMUSG00000014778	Fhod1	9.27458	9.01124	8.15104	9.01114	9.09909	8.7698
ENSMUSG00000014782	Plekhg4	3.89185	4.02085	4.92002	3.61224	3.64321	4.70869
ENSMUSG00000014786	Slc9a5	6.06699	7.24962	6.91323	4.87644	5.8366	6.88255
ENSMUSG00000014791	Elmo3	6.92078	5.99249	5.82816	7.00075	6.6298	5.35008
ENSMUSG00000014813	Stc1	0	0.574669	5.07818	0	0	1.86787
ENSMUSG00000014837	4931428F04Rik	7.20906	7.73317	7.79745	7.53084	7.76393	8.09327
ENSMUSG00000014846	Tppp3	5.8374	5.67439	3.9033	6.06842	5.76161	4.7848
ENSMUSG00000014850	Msh3	10.0492	10.4514	10.4933	10.0413	10.3714	10.4591
ENSMUSG00000014852	Adamts13	0	0.69243	1.65778	0	0.410664	0.274417
ENSMUSG00000014856	Tmem208	8.87061	8.75731	8.96386	9.35917	9.0507	9.14399
ENSMUSG00000014859	E2f4	11.9065	12.4422	12.1433	11.9326	12.2504	12.2993
ENSMUSG00000014867	Surf4	11.7848	11.663	11.768	12.053	12.0456	12.0535
ENSMUSG00000014873	Surf2	8.27191	9.15914	9.43121	7.94576	8.56301	9.17766
ENSMUSG00000014905	Dnajb9	8.6365	8.68562	8.47309	8.58072	8.5005	8.60219
ENSMUSG00000014907	Naf1	10.3364	11.4421	11.5571	10.4412	10.9919	11.9309
ENSMUSG00000014932	Yes1	12.1405	9.1813	9.59256	12.1625	9.58177	9.44946
ENSMUSG00000014956	Ppp1cb	12.7602	12.8216	12.9372	12.7141	12.6984	12.7147
ENSMUSG00000014959	Gorasp2	11.0669	10.8043	10.8117	11.1801	11.1424	11.1628
ENSMUSG00000014980	Tsen15	8.07067	7.91283	8.61183	8.14446	7.95766	8.18968
ENSMUSG00000015001	Oc90	5.5931	3.98007	2.36572	9.38721	7.85338	5.3762
ENSMUSG00000015002	Efr3a	11.6062	11.3619	11.2407	11.8484	11.6937	11.4943
ENSMUSG00000015013	Trappc2l	8.53775	8.18437	8.22778	8.87909	8.51698	8.39069
ENSMUSG00000015016	Acsf3	8.34473	8.28376	8.51147	8.76753	8.96757	8.84395
ENSMUSG00000015023	Ddx19a	11.1633	10.9741	10.7368	11.4697	11.2751	11.078
ENSMUSG00000015027	Galns	6.86444	6.30961	6.71723	6.80079	6.63411	6.588
ENSMUSG00000015053	Gata2	6.48635	1.61404	4.47672	6.72383	3.37909	6.63457
ENSMUSG00000015083	C8g	5.05225	4.45775	5.08574	4.6907	5.33493	4.70532
ENSMUSG00000015085	Entpd2	2.4531	0	1.14782	2.50683	2.04969	1.15496
ENSMUSG00000015087	Rabl6	10.4036	10.5792	11.2294	10.4211	10.4316	10.8148
ENSMUSG00000015090	Ptgds	0.273262	0.574669	2.44923	0	0.318173	1.15496
ENSMUSG00000015092	Edf1	10.8889	10.5953	10.7857	11.113	10.8834	10.8399
ENSMUSG00000015093	Clic3	0.840415	0.531328	1.97538	2.6471	0.918663	0
ENSMUSG00000015094	Npdc1	8.20857	7.97	8.24407	7.92793	7.92385	7.60027
ENSMUSG00000015095	Fbxw5	9.22317	9.09206	9.33877	9.22217	9.3473	9.39745
ENSMUSG00000015112	Slc25a13	11.8435	12.0604	11.4688	12.0497	12.4829	12.184
ENSMUSG00000015120	Ube2i	10.6939	10.8144	11.0152	10.5551	10.6183	10.7302
ENSMUSG00000015126	Tsr3	9.08516	9.04103	8.9217	8.89665	9.03846	8.99756
ENSMUSG00000015127	Unkl	7.9763	8.63149	8.72193	8.1499	8.61593	8.85051
ENSMUSG00000015133	Lrrk1	4.60365	2.86975	6.77929	4.97945	4.4623	5.67178
ENSMUSG00000015134	Aldh1a3	4.99222	2.40921	1.54881	5.30598	3.54137	1.73694
ENSMUSG00000015143	Actn1	13.0011	11.9715	12.0328	12.7087	12.2499	11.8312
ENSMUSG00000015149	Sirt2	8.90423	8.25635	8.16899	9.13725	8.85486	8.55885
ENSMUSG00000015165	Hnrnpl	14.2975	14.3339	14.4278	14.3437	14.1266	14.1851
ENSMUSG00000015176	Nolc1	13.0261	13.5544	13.4861	12.6606	12.8182	13.1907
ENSMUSG00000015189	Casd1	8.1943	8.33882	8.68769	8.07767	8.09553	8.47672
ENSMUSG00000015202	Cnksr3	8.6485	9.81963	10.4774	8.65573	8.72041	9.8864
ENSMUSG00000015214	Mtmr1	8.10572	8.47812	8.30987	8.32537	8.55374	8.99025
ENSMUSG00000015217	Hmgb3	9.15273	8.96428	9.34885	9.41795	9.34367	9.42865
ENSMUSG00000015222	Map2	3.66786	4.43257	8.5377	4.80884	5.03331	6.48674
ENSMUSG00000015224	Cyp2j9	1.54083	3.2422	4.0905	3.89081	3.72189	2.53498
ENSMUSG00000015242	Nipsnap3a	0.273262	0	0.275347	0	0	0.292298
ENSMUSG00000015243	Abca1	9.08652	7.4636	6.43282	10.3104	8.39086	6.76426
ENSMUSG00000015247	Nipsnap3b	9.86521	9.1507	8.81384	10.2302	9.40356	9.27577
ENSMUSG00000015289	Lage3	10.3789	10.4944	10.2372	10.1885	10.4094	10.1408
ENSMUSG00000015290	Ubl4a	9.74235	9.57959	9.75733	9.70654	9.43349	9.63195
ENSMUSG00000015291	Gdi1	11.0668	10.7493	10.8685	11.5269	11.2577	11.4572
ENSMUSG00000015305	Sash1	11.4139	11.1632	11.0121	11.289	11.4537	11.3187
ENSMUSG00000015312	Gadd45b	9.41529	7.03731	4.92158	9.65641	9.016	7.38198
ENSMUSG00000015314	Slamf6	3.08076	0.986428	0.514001	4.13061	0.58995	1.04813
ENSMUSG00000015316	Slamf1	1.85312	0.733631	3.34178	1.38346	0.271777	2.13845
ENSMUSG00000015335	Zdhhc12	9.95341	9.84812	9.38772	9.8904	9.73293	9.56212
ENSMUSG00000015337	Endog	7.80781	7.8658	7.94313	7.84398	7.90737	7.78512
ENSMUSG00000015340	Cybb	1.0563	1.52319	1.89	1.75528	3.07399	2.97726
ENSMUSG00000015341	Golga7	10.3062	10.0154	10.1742	10.6068	10.427	10.3579
ENSMUSG00000015342	Xk	6.80094	9.18605	7.87736	7.03338	8.75551	8.61646
ENSMUSG00000015354	Pcolce2	8.14394	7.86825	7.7135	7.95637	8.14462	8.71476
ENSMUSG00000015355	Cd48	0.296221	0	0	1.44377	0	0.47279
ENSMUSG00000015357	Clpx	10.2605	10.0936	10.1298	10.2459	10.2204	10.149
ENSMUSG00000015363	Trabd	9.09855	8.86637	9.57504	8.79997	9.10453	9.37137
ENSMUSG00000015365	Mov10l1	6.37813	6.85805	8.18513	7.40813	7.61818	8.1456
ENSMUSG00000015377	Dennd6b	7.81682	7.68663	8.1256	7.97512	7.97806	7.97095
ENSMUSG00000015396	Cd83	0.635504	0	0.782742	2.91218	0.271777	0.274417
ENSMUSG00000015405	Ace2	0.569483	1.38447	0.275347	0.473013	0	0.448044
ENSMUSG00000015451	C4a	4.85166	3.96333	4.02531	4.58462	4.20218	4.10242
ENSMUSG00000015452	Ager	3.76503	3.05436	3.70072	2.42275	2.61231	3.34314
ENSMUSG00000015461	Atf6b	10.7161	10.869	10.7812	10.7048	10.7365	10.7738
ENSMUSG00000015467	Egfl8	2.31192	0.852899	2.49309	1.16553	1.07325	0.920835
ENSMUSG00000015468	Notch4	8.68637	6.24421	4.53964	7.35713	7.23318	5.21178
ENSMUSG00000015474	Ppt2	7.04774	6.46152	7.04175	5.99477	6.17533	6.22578
ENSMUSG00000015476	Prrt1	1.11368	0.455099	2.89201	0	0.410664	1.33546
ENSMUSG00000015478	Rnf5	9.24773	8.85681	8.54406	8.8838	8.77262	8.66719
ENSMUSG00000015484	Fam163a	1.04467	0	0	0.996361	1.08197	1.32529
ENSMUSG00000015488	Cacfd1	8.71208	8.76597	9.32069	8.8192	8.88902	9.1058
ENSMUSG00000015501	Hivep2	6.24259	7.13523	8.09536	7.145	7.64892	8.16575
ENSMUSG00000015522	Arnt	11.6332	12.1324	11.2959	11.5006	11.838	11.686
ENSMUSG00000015533	Itga2	1.24039	1.74999	0.736895	0.29246	0.44436	1.11931
ENSMUSG00000015536	Mocs2	8.72846	8.48124	8.29328	8.74473	8.6127	8.59251
ENSMUSG00000015542	Nat9	7.76207	7.1595	7.53484	8.15245	7.83593	7.46711
ENSMUSG00000015568	Lpl	9.12296	8.71711	8.96925	10.9373	10.2453	9.1729
ENSMUSG00000015575	Atp6v0e	9.93922	9.76518	10.2494	10.1454	9.76033	10.3397
ENSMUSG00000015579	Nkx2-5	4.14772	2.42954	2.64999	3.09957	3.73988	2.02673
ENSMUSG00000015597	Zfp318	10.3057	10.3339	10.4118	9.77574	10.0636	10.347
ENSMUSG00000015599	Ttbk1	4.92429	3.94424	6.47614	3.99648	3.70524	4.82392
ENSMUSG00000015605	Srf	10.7034	11.4275	11.6677	10.6046	10.7138	11.0304
ENSMUSG00000015619	Gata3	4.85922	5.36533	4.09251	7.11892	7.89622	7.56709
ENSMUSG00000015627	Gata5	0.273262	0.684671	0.275347	0	0	0.675901
ENSMUSG00000015647	Lama5	12.2815	12.0936	13.0564	12.9622	12.3811	12.5857
ENSMUSG00000015652	Steap1	5.72604	6.68176	5.27956	7.1001	7.31872	7.03486
ENSMUSG00000015653	Steap2	6.6613	8.79222	7.22909	7.21755	8.79158	8.97017
ENSMUSG00000015656	Hspa8	13.1931	13.4087	12.8513	12.9941	13.008	13.2024
ENSMUSG00000015659	Serac1	8.58961	8.26318	8.34021	8.67963	8.58311	8.43121
ENSMUSG00000015668	Pdzd11	8.69194	8.65208	8.95464	9.15242	8.937	8.76047
ENSMUSG00000015671	Psma2	12.1695	12.1384	12.2244	12.1792	11.9463	11.939
ENSMUSG00000015672	Mrpl32	9.16873	9.18282	9.24289	9.29193	9.05095	9.13345
ENSMUSG00000015697	Setdb1	12.8367	11.8882	11.7458	12.9627	12.2695	11.7808
ENSMUSG00000015702	Anxa9	3.32438	3.27982	3.57472	3.3151	2.88104	3.75319
ENSMUSG00000015709	Arnt2	7.62822	8.43888	9.29349	8.04978	8.27963	8.73871
ENSMUSG00000015711	Prune1	11.2462	11.5171	10.8292	11.4079	11.1291	11.4498
ENSMUSG00000015714	Cers2	11.3863	10.8267	10.8619	11.8158	11.2534	11.1957
ENSMUSG00000015721	Nlrp5	1.646	1.02977	0.677514	2.2104	1.6549	2.61316
ENSMUSG00000015733	Capza2	12.036	12.0709	11.9522	12.4313	12.268	12.131
ENSMUSG00000015745	Plekho1	5.37025	6.22324	6.46365	5.38052	6.224	6.67965
ENSMUSG00000015747	Vps45	8.12879	7.98508	7.80171	8.86078	8.6687	8.49838
ENSMUSG00000015748	Prpf3	11.2133	11.086	11.0517	11.1929	10.9561	10.8828
ENSMUSG00000015749	Anp32e	12.5535	13.0282	12.9485	12.4959	12.6327	12.8077
ENSMUSG00000015750	Aph1a	8.17154	8.27382	7.91508	8.34997	8.46683	8.19641
ENSMUSG00000015755	Tab2	11.0223	11.469	11.2936	11.1769	11.5237	11.6214
ENSMUSG00000015757	Ppil4	10.8297	10.9214	11.0005	10.5911	10.5672	10.6548
ENSMUSG00000015759	Cnih1	9.96625	9.73113	10.3486	10.2067	9.99493	10.3344
ENSMUSG00000015766	Eps8	10.646	10.4042	9.21135	10.7506	10.7368	9.92786
ENSMUSG00000015776	Med22	9.92048	10.2289	10.3022	9.95661	10.1331	10.5209
ENSMUSG00000015787	Abo	4.20811	4.40699	5.25155	4.65653	5.10429	5.17183
ENSMUSG00000015790	Surf1	8.29745	9.16262	9.02026	8.00429	8.55793	8.90507
ENSMUSG00000015804	Med28	10.2968	10.2077	10.1544	10.4886	10.1986	10.2056
ENSMUSG00000015806	Qdpr	10.4874	10.6279	10.2774	10.2921	10.5216	10.4011
ENSMUSG00000015812	Gnrh1	1.88322	0.455099	0.96507	1.98815	0.58995	0.671263
ENSMUSG00000015829	Tnr	0.742655	0.948387	0.562902	0	0	0.851755
ENSMUSG00000015837	Sqstm1	12.3276	12.4773	11.6391	12.2961	12.6786	12.4843
ENSMUSG00000015839	Nfe2l2	11.6781	11.2046	10.7896	11.7581	11.4607	11.263
ENSMUSG00000015843	Rxrg	0.296221	4.68755	7.4334	0	0.889273	5.50232
ENSMUSG00000015846	Rxra	9.6804	9.35307	8.71081	10.039	10.114	9.45727
ENSMUSG00000015850	Adamtsl4	6.55245	6.02153	4.75312	6.62345	6.29946	5.27336
ENSMUSG00000015852	Fcrls	0.296221	0.335591	0.287555	0	0.318173	0.851755
ENSMUSG00000015854	Cd5l	0	0.239078	0	0.358473	0	0
ENSMUSG00000015869	Prpsap1	11.2059	10.9875	11.2441	11.3429	11.1797	11.2678
ENSMUSG00000015879	Fam184b	3.98842	4.39981	5.17934	3.10382	4.0544	4.06853
ENSMUSG00000015880	Ncapg	11.2197	11.1671	11.4234	11.2344	11.2928	11.2817
ENSMUSG00000015882	Lcorl	7.68322	8.17695	8.51847	7.66252	7.98142	8.47911
ENSMUSG00000015889	Lta4h	10.554	10.7978	10.5677	10.8517	11.1025	10.9945
ENSMUSG00000015890	Amdhd1	0.478173	5.24212	3.53228	0.473013	2.69285	4.78729
ENSMUSG00000015932	Dstn	12.5703	13.2344	13.0274	12.7209	12.8681	12.3597
ENSMUSG00000015937	Macroh2a1	12.1017	9.91959	9.85678	11.7252	10.3939	10.0399
ENSMUSG00000015942	Gtf2ird2	7.54489	7.82643	7.43371	7.04298	7.3099	7.80308
ENSMUSG00000015943	Bola1	8.43639	8.89031	9.15802	8.68262	8.95575	8.91032
ENSMUSG00000015944	Castor2	7.14105	8.30729	9.69732	7.02328	7.74124	8.93732
ENSMUSG00000015947	Fcgr1	0.273262	0.335591	0.562902	0	0.682441	0.292298
ENSMUSG00000015950	Ncf1	2.6817	1.57305	2.3002	2.04	2.04969	0.925714
ENSMUSG00000015957	Wnt11	4.07462	0.733631	3.47908	4.10096	2.83647	3.00389
ENSMUSG00000015961	Adss	12.4086	12.5135	12.0819	12.3411	12.4132	12.1264
ENSMUSG00000015962	1700016C15Rik	0.808676	1.97673	0.514001	1.03457	1.1732	1.78838
ENSMUSG00000015966	Il17rb	1.86147	1.81335	0.789348	2.89429	1.82274	1.82006
ENSMUSG00000015968	Cacna1d	1.4362	2.81714	2.75953	1.45558	2.36098	2.95232
ENSMUSG00000015970	Chdh	1.51431	1.04864	1.74608	0.71347	2.02683	2.12728
ENSMUSG00000015971	Actr8	10.151	10.2201	10.0819	10.1092	10.078	10.1292
ENSMUSG00000015980	Lrrc27	4.68414	6.295	7.36084	5.25963	6.64884	7.52003
ENSMUSG00000015981	Stk32c	2.65202	3.9876	5.02064	2.60965	3.8253	4.77449
ENSMUSG00000015994	Fnta	11.1999	11.3194	10.8997	11.5774	11.7083	11.4678
ENSMUSG00000016018	Mtrex	11.9246	11.9866	12.3573	11.616	11.4992	11.8344
ENSMUSG00000016024	Lbp	0.86971	0.852899	2.27697	1.38346	2.24707	2.28456
ENSMUSG00000016028	Celsr1	10.6635	9.65947	9.19704	10.5392	9.78589	9.2562
ENSMUSG00000016087	Fli1	0	1.22551	1.11026	0	0.981764	0.566715
ENSMUSG00000016128	Stard13	2.8293	5.6073	7.08409	1.74805	3.67703	7.24881
ENSMUSG00000016150	Tenm1	4.78732	5.26851	5.80817	5.69325	3.13653	4.82561
ENSMUSG00000016179	Camk1g	1.646	3.93261	1.42789	1.7892	3.03856	2.47109
ENSMUSG00000016181	Utp25	9.53085	10.2405	10.453	9.32082	9.64544	10.3356
ENSMUSG00000016194	Hsd11b1	0	0.531328	0	0	0	0.274417
ENSMUSG00000016200	Syt14	8.72318	8.92694	9.51214	8.38785	8.20832	9.03698
ENSMUSG00000016206	H2-M3	2.80917	4.01075	4.99719	2.17584	3.38795	4.36471
ENSMUSG00000016239	Lonrf3	5.689	4.78723	4.85827	5.82967	5.15202	4.66738
ENSMUSG00000016252	Atp5e	10.1447	10.2566	10.9383	10.3134	10.3562	10.7207
ENSMUSG00000016253	Nelfcd	11.0935	10.8464	10.8756	11.1439	11.0853	10.8345
ENSMUSG00000016255	Tubb1	0	0.239078	0.287555	0	0	0
ENSMUSG00000016256	Ctsz	9.08823	9.19497	9.96641	9.15485	9.27598	9.58385
ENSMUSG00000016257	Prelid3b	10.6791	10.7027	10.7017	10.7791	10.6343	10.7135
ENSMUSG00000016262	Sertad4	5.36892	7.10296	8.48751	4.04595	5.71679	8.06505
ENSMUSG00000016283	H2-M2	0	0	0.741608	0	0.779776	0.982686
ENSMUSG00000016308	Ube2a	10.0199	9.50312	9.39647	10.3313	9.89792	9.62014
ENSMUSG00000016319	Slc25a5	13.0812	13.0821	13.1637	13.1302	13.2335	13.2044
ENSMUSG00000016327	Atp1b4	0.273262	0	0.287555	0.358473	0	0.292298
ENSMUSG00000016344	Ppdpf	9.29096	9.99074	9.8299	9.30081	9.75452	10.0985
ENSMUSG00000016346	Kcnq2	7.3707	7.37816	7.22615	5.99301	6.30553	6.54261
ENSMUSG00000016349	Eef1a2	2.82839	3.25302	5.42168	1.75528	1.99329	3.7912
ENSMUSG00000016356	Col20a1	4.29373	3.00741	2.05357	5.24365	5.36004	4.14812
ENSMUSG00000016382	Pls3	9.75496	10.4967	10.2737	9.42732	10.3428	11.0177
ENSMUSG00000016386	Mpped2	8.31781	8.61439	7.74794	8.19951	9.52863	8.69178
ENSMUSG00000016409	Nkap	9.77848	9.67051	9.63102	9.77903	9.7093	9.73348
ENSMUSG00000016427	Ndufa1	9.04752	8.91941	9.00673	9.14885	9.18962	9.07524
ENSMUSG00000016458	Wt1	5.35841	9.77682	11.238	3.7489	5.84012	10.1502
ENSMUSG00000016477	E2f3	10.8107	10.7564	10.8121	10.3418	10.0862	10.3392
ENSMUSG00000016481	Cr1l	9.09422	9.19201	9.56713	9.54152	9.25168	9.24528
ENSMUSG00000016487	Ppfibp1	10.4083	10.8771	11.0133	10.975	11.2266	11.1559
ENSMUSG00000016493	Cd46	1.13998	1.02802	2.26184	2.05957	0.779776	2.98807
ENSMUSG00000016494	Cd34	4.71632	6.00528	7.72282	5.38916	5.51376	6.31541
ENSMUSG00000016495	Plgrkt	7.78374	7.00973	6.50642	7.93966	8.07218	7.33462
ENSMUSG00000016496	Cd274	2.96058	3.36509	4.711	3.35494	3.81015	4.85341
ENSMUSG00000016503	Gtf3a	8.34459	8.61717	8.67951	8.60364	8.76118	8.75164
ENSMUSG00000016510	Mtif3	7.7702	7.2494	7.3762	7.8795	7.5276	7.43149
ENSMUSG00000016520	Lnx2	9.07612	9.08754	9.10415	9.04824	8.98866	8.76317
ENSMUSG00000016526	Dyrk3	11.1231	10.8309	10.2594	10.4569	10.3579	9.96156
ENSMUSG00000016528	Mapkapk2	9.57628	9.15731	9.69537	10.3263	10.2522	9.83378
ENSMUSG00000016529	Il10	2.69058	6.38881	6.3737	2.48715	2.90864	4.46097
ENSMUSG00000016534	Lamp2	11.0073	9.17392	9.54828	11.5281	10.0321	9.38858
ENSMUSG00000016541	Atxn10	12.1981	12.2534	12.3487	12.373	12.357	12.4346
ENSMUSG00000016552	Foxred2	8.96438	9.08148	9.52251	8.6569	9.08815	9.15484
ENSMUSG00000016554	Eif3d	11.867	11.6615	11.8747	12.0439	11.8422	11.8862
ENSMUSG00000016559	H3f3b	13.7176	13.9449	13.9999	13.4763	13.5318	13.44
ENSMUSG00000016619	Nup50	11.9576	12.1111	12.2409	11.9107	11.9949	12.2833
ENSMUSG00000016624	Phf21b	7.41654	7.61185	8.70832	6.95422	7.30336	7.47498
ENSMUSG00000016626	Nlrp14	4.64231	6.17657	6.16177	5.34775	5.89134	6.0871
ENSMUSG00000016637	Ift27	8.33126	8.3842	8.40446	8.35419	8.66724	8.318
ENSMUSG00000016664	Pacsin2	11.714	11.5049	11.2224	11.8043	11.8108	11.5374
ENSMUSG00000016756	Cmah	1.28685	1.90843	2.39443	0.96245	2.13257	1.65384
ENSMUSG00000016757	Ttll12	10.8741	10.8077	11.1504	11.0442	11.0716	11.1542
ENSMUSG00000016758	Bik	5.38506	4.90487	5.59189	4.1238	4.77752	5.22191
ENSMUSG00000016763	Scube1	4.14258	3.18705	3.0237	3.77596	4.26476	4.05021
ENSMUSG00000016831	Tox4	11.286	11.0538	10.8167	10.3152	10.186	10.0024
ENSMUSG00000016833	Mrps18c	7.50018	7.31147	7.08047	7.489	7.20578	7.11721
ENSMUSG00000016918	Sulf1	10.4932	11.9173	12.3123	9.437	10.9049	12.0288
ENSMUSG00000016921	Srsf6	13.5188	13.5979	13.5052	13.3974	13.425	13.4941
ENSMUSG00000016933	Plcg1	11.1514	11.6292	11.4404	10.9051	11.5005	11.4173
ENSMUSG00000016940	Kctd2	8.74746	8.52875	8.49672	8.23364	8.43109	8.26068
ENSMUSG00000016942	Tmprss6	1.66811	3.7822	1.90456	2.58451	3.36569	3.27131
ENSMUSG00000016946	Kctd5	10.9804	11.0059	11.1529	10.8813	10.7746	10.9882
ENSMUSG00000016982	Pom121l2	2.50257	2.31879	1.36842	2.88822	1.0791	0
ENSMUSG00000016984	Etaa1	11.0215	11.0108	10.4026	10.7205	10.8088	10.5025
ENSMUSG00000016995	Matn4	2.03655	0.733631	1.90456	3.20368	2.18567	1.32859
ENSMUSG00000017002	Slpi	0.273262	0	0	0	0	0.862665
ENSMUSG00000017004	Svs5	0	0	0	0.473013	0	0.274417
ENSMUSG00000017007	Rbpjl	0.273262	0.335591	0.514001	0.779483	0.91552	0.378965
ENSMUSG00000017009	Sdc4	11.0018	11.4081	10.083	11.2472	12.2855	10.8419
ENSMUSG00000017057	Il13ra1	7.69042	6.96691	6.08857	7.69084	7.39152	6.70531
ENSMUSG00000017119	Nbr1	12.2547	12.2567	11.8031	12.198	12.2898	11.9676
ENSMUSG00000017132	Cyth1	7.76603	7.03877	6.50727	7.76989	7.5594	6.82992
ENSMUSG00000017144	Rnd3	9.81081	9.75924	9.67157	9.6797	8.82018	9.46122
ENSMUSG00000017146	Brca1	12.0096	12.0119	11.1943	11.7105	12.0102	11.3417
ENSMUSG00000017165	Gast	0	0.455099	0	0	0.318173	1.12617
ENSMUSG00000017167	Cntnap1	1.41854	0.852899	6.27992	1.67657	0.507999	3.54505
ENSMUSG00000017176	Nt5c3b	9.61954	9.12034	8.68243	9.39166	9.24288	8.87035
ENSMUSG00000017188	Coa3	9.67069	9.54157	9.86296	9.83248	9.79972	9.67787
ENSMUSG00000017195	Zpbp2	0	0.770406	1.49364	1.2525	0	1.72318
ENSMUSG00000017204	Gsdma	2.98793	2.5459	2.67688	4.50832	3.26484	2.83029
ENSMUSG00000017210	Med24	11.3534	11.3232	11.185	11.1924	11.3466	11.2501
ENSMUSG00000017211	Gsdma2	0.566493	0	0	0	0	0.851755
ENSMUSG00000017221	Psmd3	12.9658	12.8092	12.673	13.065	12.902	12.8182
ENSMUSG00000017264	Exosc10	12.1224	11.9119	11.9571	12.3078	12.0096	12.0914
ENSMUSG00000017286	Glod4	9.87032	9.97751	10.5427	9.65199	9.90304	9.66834
ENSMUSG00000017288	Vps53	9.67166	9.29441	9.17428	9.44899	9.41574	9.49192
ENSMUSG00000017291	Taok1	11.2659	11.5305	11.5758	11.4597	11.462	11.5964
ENSMUSG00000017299	Dnttip1	9.0266	8.59056	8.21466	9.1082	8.91702	8.36926
ENSMUSG00000017300	Tnnc2	0	0	0	0	0.410664	0.292298
ENSMUSG00000017307	Acot8	8.86235	8.59738	8.01183	9.01968	8.624	7.98868
ENSMUSG00000017309	Cd300lg	0	0	1.14782	0	0.271777	0
ENSMUSG00000017310	Spint4	0.883128	0	0	0.854018	0.58995	0
ENSMUSG00000017311	Pyy	0.296221	2.57853	0	0.473013	1.40015	1.48079
ENSMUSG00000017314	Mpp2	6.45557	6.36943	6.54915	6.12709	6.28867	5.81315
ENSMUSG00000017344	Vtn	0	0.39804	1.223	0.29246	0.410664	0.740342
ENSMUSG00000017376	Nlk	10.2276	10.1266	10.2741	10.2413	10.1383	10.1077
ENSMUSG00000017386	Traf4	10.8716	11.4654	11.5745	10.7276	10.7598	11.3887
ENSMUSG00000017390	Aldoc	7.57113	7.63443	8.1573	7.38755	7.44181	7.49018
ENSMUSG00000017400	Stac2	8.87436	7.99735	6.63405	6.95562	6.72604	6.48328
ENSMUSG00000017404	Rpl19	10.1809	10.0427	10.2067	10.178	10.0323	10.0646
ENSMUSG00000017405	Nek8	8.72907	8.57011	8.19729	8.68185	9.02642	8.79123
ENSMUSG00000017412	Cacnb4	1.8323	2.49802	2.66118	0.650934	1.85082	2.63166
ENSMUSG00000017417	Plxdc1	7.80567	6.68429	4.29067	6.36007	6.77179	6.15138
ENSMUSG00000017418	Arl5b	10.6306	10.6683	10.74	10.82	10.7071	10.8275
ENSMUSG00000017421	Zfp207	12.9509	12.9825	12.8057	12.9021	12.7751	12.8164
ENSMUSG00000017428	Psmd11	12.1417	12.2517	12.1916	11.9749	12.0023	12.1187
ENSMUSG00000017446	C1qtnf1	0	0	0.562902	0.982567	0.318173	0.378965
ENSMUSG00000017453	Pipox	10.0571	11.0537	10.1058	9.62643	10.8717	11.1027
ENSMUSG00000017466	Timp2	5.6317	2.73893	5.22326	5.96661	6.15433	5.1367
ENSMUSG00000017478	Zc3h18	11.8978	12.1506	12.135	12.0775	12.2517	12.3098
ENSMUSG00000017485	Top2b	10.9763	11.6154	11.7935	10.6627	11.2637	11.7581
ENSMUSG00000017491	Rarb	4.63401	2.52954	3.09812	4.78919	3.34332	4.39446
ENSMUSG00000017493	Igfbp4	4.49344	4.47323	8.58	3.22923	2.23809	5.60435
ENSMUSG00000017499	Cdc6	11.066	11.4289	10.9438	11.3066	11.5068	11.2842
ENSMUSG00000017548	Suz12	13.2962	13.1965	12.021	13.4506	13.2394	12.7733
ENSMUSG00000017550	Atad5	10.6525	11.0903	10.7872	10.5868	10.6843	10.8665
ENSMUSG00000017561	Crlf3	11.0357	10.8738	10.5435	11.1494	10.7166	10.8041
ENSMUSG00000017588	Krt27	0.273262	0	0.980262	0	0	0
ENSMUSG00000017607	Tns4	0.566493	1.06809	3.26821	1.90385	0.952359	3.04455
ENSMUSG00000017615	Tnfaip1	10.1954	10.3128	10.5282	10.3738	10.4048	10.4724
ENSMUSG00000017631	Abr	11.4895	11.3544	10.7868	11.5475	11.7069	11.1169
ENSMUSG00000017639	Rab11fip4	12.0403	11.4013	11.0847	12.174	11.4525	10.9637
ENSMUSG00000017652	Cd40	2.81024	2.15548	3.38266	2.32505	2.29007	3.06788
ENSMUSG00000017664	Slc35c2	9.39533	8.67588	8.7229	9.55751	9.11828	9.14538
ENSMUSG00000017667	Zfp334	6.42484	6.60236	8.70607	6.90049	7.16107	7.66988
ENSMUSG00000017670	Elmo2	10.3253	9.5428	9.26876	10.5781	9.94463	9.54482
ENSMUSG00000017677	Wsb1	11.6903	10.6719	10.4836	11.6772	11.0362	10.6695
ENSMUSG00000017679	Ttpal	8.23587	8.34211	8.18399	8.20802	8.45098	8.63656
ENSMUSG00000017686	Rhot1	10.743	10.8296	10.9278	10.7759	10.8549	10.9116
ENSMUSG00000017692	Rhbdl3	5.11497	5.12861	6.54767	4.02875	5.14425	6.07926
ENSMUSG00000017697	Ada	7.64139	7.37685	6.92021	7.30512	7.62645	6.97767
ENSMUSG00000017707	Serinc3	10.6489	10.5184	10.4381	10.9897	11.2139	10.8868
ENSMUSG00000017713	Tha1	4.16778	0.455099	3.32517	3.6414	1.05441	2.3352
ENSMUSG00000017715	Pgs1	10.3884	9.94396	10.1018	10.6151	10.0591	9.92616
ENSMUSG00000017716	Birc5	11.5336	11.3679	11.0905	11.5117	11.4187	11.2253
ENSMUSG00000017718	Afmid	5.30397	4.30477	3.10113	5.3683	4.81724	4.31546
ENSMUSG00000017720	Trp53tg5	1.94334	1.69232	0.514001	1.7615	2.17639	1.52476
ENSMUSG00000017721	Pigt	10.7205	10.3581	10.5275	10.6018	10.5057	10.5542
ENSMUSG00000017723	Wfdc2	9.58269	6.43057	4.5456	9.88409	9.2904	6.59948
ENSMUSG00000017724	Etv4	10.6392	11.6996	10.8349	10.965	11.9541	11.1926
ENSMUSG00000017734	Dbndd2	1.60678	1.76467	1.62113	2.69431	2.15456	2.14771
ENSMUSG00000017737	Mmp9	2.75201	4.71224	6.26708	4.30588	5.84384	7.61366
ENSMUSG00000017740	Slc12a5	4.57928	5.15229	5.97031	4.8505	5.51154	6.12843
ENSMUSG00000017747	Ghdc	8.43426	7.93687	7.88622	8.51289	8.22997	8.02579
ENSMUSG00000017754	Pltp	9.35266	8.69504	7.82047	8.40415	8.72844	7.45075
ENSMUSG00000017756	Slc12a7	12.3396	10.7319	10.2807	12.2533	11.303	10.3045
ENSMUSG00000017760	Ctsa	11.3446	9.79476	9.77654	11.3381	9.83852	9.27604
ENSMUSG00000017764	Zswim1	10.4033	10.2996	9.25722	10.2637	10.4379	9.68522
ENSMUSG00000017765	Slc12a4	8.97537	10.0602	9.0062	9.73837	10.3218	9.85785
ENSMUSG00000017767	Spata25	0.273262	0.335591	0	1.72889	1.39143	0.378965
ENSMUSG00000017774	Myo1c	11.6442	11.3819	10.7604	11.9125	11.244	10.6626
ENSMUSG00000017776	Crk	11.9438	11.581	11.6656	11.6213	11.5094	11.5113
ENSMUSG00000017778	Cox7c	9.38509	9.22819	9.28639	9.54775	9.51615	9.28029
ENSMUSG00000017781	Pitpna	11.0675	10.9394	10.8077	11.2638	11.2458	11.0764
ENSMUSG00000017801	Mlx	9.68543	9.44514	9.49641	9.36798	9.23096	9.41304
ENSMUSG00000017802	Retreg3	10.3768	10.1425	10.2005	10.5286	10.4625	10.454
ENSMUSG00000017817	Jph2	1.74985	1.67886	4.79697	0.854018	2.04969	2.88661
ENSMUSG00000017830	Dhx58	4.70835	3.19452	3.64064	4.57833	3.75977	3.34306
ENSMUSG00000017831	Rab5a	11.3683	11.1982	10.8896	11.3883	11.073	11.0697
ENSMUSG00000017832	Hspb9	3.03092	2.07184	2.61873	2.93389	1.76793	1.58539
ENSMUSG00000017837	Nkiras2	9.86964	9.45659	9.40134	10.2823	9.94311	9.8297
ENSMUSG00000017843	Ppp2r5c	12.2384	12.1613	11.6238	12.2385	12.0864	11.6698
ENSMUSG00000017858	Ift52	10.1258	10.1491	9.74885	9.81668	9.64881	9.46882
ENSMUSG00000017861	Mybl2	13.9159	14.0345	12.0759	13.7155	14.0237	13.2009
ENSMUSG00000017868	Sgk2	4.51475	5.32045	4.93941	3.22769	4.29117	4.28956
ENSMUSG00000017897	Eya2	1.24454	1.45508	2.64922	0.996361	0.58995	2.67297
ENSMUSG00000017929	B4galt5	11.6106	10.5115	9.67407	11.2203	10.3834	10.017
ENSMUSG00000017943	Gdap1l1	1.85025	5.30026	7.14018	0.358473	3.0077	4.52213
ENSMUSG00000017950	Hnf4a	3.13215	4.43943	2.26184	2.98934	3.75422	4.28524
ENSMUSG00000017969	Ptgis	7.38946	8.16911	9.08949	6.71137	7.75431	8.139
ENSMUSG00000017978	Cadps2	7.6683	7.32853	5.28757	5.31682	4.69945	4.48946
ENSMUSG00000017999	Ddx27	12.1019	12.0798	12.2379	11.8184	11.8281	11.9756
ENSMUSG00000018001	Cyth3	8.70482	8.53693	8.92199	8.31438	8.54124	8.99862
ENSMUSG00000018008	Cyth4	2.63376	3.92018	4.98587	0.358473	3.63875	5.00751
ENSMUSG00000018012	Rac3	8.43473	8.55291	8.42904	8.41985	8.42232	7.96161
ENSMUSG00000018040	Rrp7a	10.3748	10.7797	10.6143	10.4207	10.4579	10.4173
ENSMUSG00000018042	Cyb5r3	11.8758	11.757	11.5211	12.1049	12.1403	11.8863
ENSMUSG00000018068	Ints2	10.9214	11.2318	11.5443	10.9724	10.9934	11.1822
ENSMUSG00000018076	Med13l	11.6722	11.6868	11.0909	11.7327	11.7445	11.7589
ENSMUSG00000018102	H2bc4	7.59223	8.14353	7.30826	7.5263	7.53396	7.79328
ENSMUSG00000018126	Baiap2l2	4.78317	3.20353	3.83252	4.50905	4.40496	3.59137
ENSMUSG00000018143	Mafk	6.94503	7.71684	8.00615	7.12491	7.35451	7.87671
ENSMUSG00000018160	Med1	11.2291	11.2545	11.1617	11.2371	11.111	11.0614
ENSMUSG00000018166	Erbb3	9.38611	9.34803	8.92406	9.97393	10.7538	9.38092
ENSMUSG00000018167	Stard3	8.92602	8.37265	8.06733	8.79546	8.60275	8.43039
ENSMUSG00000018168	Ikzf3	1.2976	2.07505	3.22412	2.17584	1.29994	1.89339
ENSMUSG00000018169	Mfng	5.62074	6.20237	7.5605	4.97136	6.52708	6.28639
ENSMUSG00000018171	Vmp1	10.1102	10.2144	10.4773	10.3441	10.3859	10.5013
ENSMUSG00000018189	Uchl5	10.4286	10.5775	10.7718	10.6978	10.5787	10.6711
ENSMUSG00000018196	Glrx2	8.71125	8.6421	8.72647	9.34154	9.17007	8.99144
ENSMUSG00000018199	Ro60	9.81761	10.26	10.8261	10.1899	10.5854	10.6327
ENSMUSG00000018209	Stk4	11.328	11.5425	11.6731	11.472	11.4605	11.5314
ENSMUSG00000018217	Pmp22	2.59639	4.06811	6.86333	1.79194	6.62584	6.21319
ENSMUSG00000018238	Gdf9	2.33661	2.47459	1.35958	2.61193	2.11132	1.44456
ENSMUSG00000018239	Zcchc10	10.3025	10.3755	9.94267	10.0709	9.81638	9.8231
ENSMUSG00000018263	Tbx5	0.742655	0	0.466261	1.61632	0	0.292298
ENSMUSG00000018286	Psmb6	12.4719	12.4702	12.4747	12.3604	12.3398	12.3764
ENSMUSG00000018287	Spag7	10.8685	10.916	10.7021	10.8925	10.9789	11.0405
ENSMUSG00000018293	Pfn1	13.8897	14.3383	14.2279	13.8246	14.1104	14.1055
ENSMUSG00000018322	Tomm34	10.6887	10.7099	10.7679	10.53	10.388	10.4002
ENSMUSG00000018326	Ywhab	12.5754	12.5297	12.6174	12.8999	12.8	12.8684
ENSMUSG00000018334	Ksr1	9.97824	8.31635	7.08946	9.77947	9.00886	8.21216
ENSMUSG00000018339	Gpx3	8.91285	9.68749	8.67189	7.64529	8.83241	8.48208
ENSMUSG00000018340	Anxa6	10.2923	10.8282	10.3364	10.7452	10.7628	10.6092
ENSMUSG00000018341	Il12rb2	1.24454	1.4183	0.915601	1.70762	2.04969	0.448044
ENSMUSG00000018347	Zkscan6	7.83825	7.8805	7.6068	7.86443	7.96719	7.78717
ENSMUSG00000018362	Kpna2	7.05985	7.24796	7.48437	7.05501	7.06528	7.14322
ENSMUSG00000018363	Smurf2	10.2332	10.407	10.4759	10.3786	10.4733	10.6529
ENSMUSG00000018372	Cep95	8.148	7.85389	8.1126	7.95595	7.89701	8.23075
ENSMUSG00000018377	Vezf1	9.94088	10.0012	10.5383	10.1305	10.2011	10.3256
ENSMUSG00000018378	Cuedc1	9.06642	8.76792	8.64911	8.90718	8.95655	8.99672
ENSMUSG00000018379	Srsf1	13.8238	14.1184	14.071	13.6969	13.7539	14.0434
ENSMUSG00000018381	Abi3	2.86141	3.49004	3.02147	0.650934	2.74295	3.15607
ENSMUSG00000018387	Shroom1	2.68284	1.86029	3.08168	1.95837	1.24678	2.11601
ENSMUSG00000018395	Kif3a	8.53902	8.3693	8.6301	8.77872	8.82782	8.91238
ENSMUSG00000018398	Septin8	10.2488	9.29511	8.7498	10.718	10.7594	10.0854
ENSMUSG00000018401	Mtmr4	10.6521	10.536	10.8419	10.6059	10.4704	10.363
ENSMUSG00000018405	Mrm1	8.76226	8.82133	8.30017	8.43069	8.21278	8.614
ENSMUSG00000018411	Mapt	9.44178	6.74477	3.50732	9.45315	8.53355	7.00964
ENSMUSG00000018412	Kansl1	11.6977	11.5557	11.2215	11.4881	11.4593	11.1472
ENSMUSG00000018415	Gid4	10.8208	10.7691	10.883	10.702	10.922	11.1302
ENSMUSG00000018417	Myo1b	11.6862	10.8891	10.9231	11.5976	11.0131	10.5825
ENSMUSG00000018425	Dhx40	10.6427	10.9885	10.9073	10.0851	10.3952	10.4094
ENSMUSG00000018427	Ypel2	8.13662	6.04106	5.60143	8.54151	6.8685	6.13181
ENSMUSG00000018428	Akap1	12.8339	11.8995	11.3936	13.1891	12.3306	11.8134
ENSMUSG00000018433	Nol11	11.6088	11.7621	12.045	11.5663	11.495	11.846
ENSMUSG00000018442	Derl2	9.65713	9.43083	9.47868	9.81673	9.55032	9.61584
ENSMUSG00000018446	C1qbp	12.9602	12.6904	12.9621	13.1425	12.6213	12.9521
ENSMUSG00000018449	Rpain	8.42125	8.14942	7.74883	8.18998	7.76758	7.83975
ENSMUSG00000018451	6330403K07Rik	3.67425	3.65905	5.27763	4.1238	4.72763	4.27683
ENSMUSG00000018459	Slc13a3	0	0.929369	0.980262	0.421009	1.61837	1.95477
ENSMUSG00000018470	Kcnab3	6.96544	5.25786	4.72932	6.44734	6.51258	4.73574
ENSMUSG00000018474	Chd3	10.5619	9.01512	8.903	10.257	8.84731	8.41221
ENSMUSG00000018476	Kdm6b	11.4637	11.69	11.2565	11.3437	10.971	11.0349
ENSMUSG00000018479	1700125H20Rik	0	0.684671	0.514001	0.934458	0.682441	1.17906
ENSMUSG00000018481	Appbp2	11.7909	11.8054	11.7072	11.817	11.7786	11.7853
ENSMUSG00000018486	Wnt9b	0.478173	0.574669	1.74608	0	0.271777	0.747207
ENSMUSG00000018500	Adora2b	6.58444	5.98127	5.94857	6.11923	5.78472	6.05739
ENSMUSG00000018501	Ncor1	13.0801	13.3492	12.7261	13.062	13.0322	12.9247
ENSMUSG00000018507	Trpv2	5.06564	6.70013	6.54123	5.34165	5.77713	6.64692
ENSMUSG00000018509	Cenpv	9.83349	10.1287	9.87972	9.297	9.44692	9.73227
ENSMUSG00000018537	Pcgf2	11.1545	10.7268	10.4668	10.6508	10.0447	10.045
ENSMUSG00000018541	Cwc25	9.94195	9.76373	9.49384	9.73064	9.6697	9.6147
ENSMUSG00000018543	1700001P01Rik	5.14162	4.18844	3.53419	5.00568	3.96538	3.16175
ENSMUSG00000018547	Pip4k2b	11.648	11.6312	11.1707	11.4916	11.5941	11.4221
ENSMUSG00000018548	Trim37	11.4224	11.5266	11.6172	11.1024	11.1756	11.2969
ENSMUSG00000018554	Ybx2	6.48716	7.46945	7.61648	6.00425	7.20885	7.64101
ENSMUSG00000018559	Ctdnep1	9.92281	9.77403	9.76911	10.0684	9.95673	9.9462
ENSMUSG00000018565	Elp5	10.5206	10.3956	10.4611	10.4392	10.2288	10.3935
ENSMUSG00000018566	Slc2a4	4.23533	5.47886	5.44722	2.78199	4.09395	4.50251
ENSMUSG00000018567	Gabarap	10.6391	9.84775	9.25436	10.523	10.1173	9.54539
ENSMUSG00000018569	Cldn7	5.64278	5.49156	8.10875	5.6212	5.31802	5.61682
ENSMUSG00000018570	2810408A11Rik	6.20599	6.40153	7.09473	5.52732	5.74169	6.10327
ENSMUSG00000018572	Phf23	11.5633	11.8182	11.3813	11.2458	11.3448	11.3842
ENSMUSG00000018574	Acadvl	8.46106	8.64771	8.05949	8.53724	9.03168	8.70944
ENSMUSG00000018581	Dnah11	3.66736	5.49964	6.30976	3.5213	4.98698	5.62899
ENSMUSG00000018583	G3bp1	13.7572	13.8809	13.6343	13.7707	13.7083	13.7848
ENSMUSG00000018585	Atox1	10.0395	10.2087	10.5481	10.0769	10.0162	9.86746
ENSMUSG00000018589	Glra2	0	0.909127	2.37943	0.421009	0	0.566715
ENSMUSG00000018593	Sparc	12.5892	11.5868	11.0273	13.3139	12.6425	11.2096
ENSMUSG00000018595	Glra4	1.44378	2.30943	2.74865	1.93077	0.58995	2.82156
ENSMUSG00000018599	Mief2	9.44174	8.42165	8.33954	9.3504	8.9318	8.53411
ENSMUSG00000018604	Tbx3	12.9199	8.59319	5.21017	12.8732	11.247	7.48568
ENSMUSG00000018620	Mmp20	0	0.85314	0.562902	1.37001	1.65559	1.65442
ENSMUSG00000018634	Crhr1	1.07538	0.85314	0.86439	0.421009	0.58995	1.13755
ENSMUSG00000018648	Dusp14	9.47915	7.0911	6.80077	9.70321	8.056	6.86787
ENSMUSG00000018651	Tada2a	10.6495	10.5412	10.6264	10.6509	10.4511	10.5221
ENSMUSG00000018654	Ikzf1	3.86602	3.77477	3.34843	1.06527	2.75218	3.56753
ENSMUSG00000018659	Pnpo	9.26177	9.01893	8.67407	8.74006	8.8113	8.55388
ENSMUSG00000018661	Cog1	10.0303	9.80806	9.69124	9.91638	10.0523	9.79541
ENSMUSG00000018666	Cbx1	12.5968	13.5931	13.6323	12.4572	13.0895	13.5283
ENSMUSG00000018669	Cdk5rap3	10.8106	10.8271	10.7775	10.7433	10.8131	10.8098
ENSMUSG00000018672	Copz2	5.07362	4.82092	4.62167	4.98732	5.28097	5.82961
ENSMUSG00000018677	Slc25a39	12.6515	12.1954	11.7797	12.8535	12.1972	11.6576
ENSMUSG00000018678	Sp2	11.2887	10.8489	9.97685	11.0527	10.959	10.5485
ENSMUSG00000018697	Aatf	10.3965	10.2192	10.7498	10.2875	10.1673	10.4206
ENSMUSG00000018698	Lhx1	0.273262	1.45508	3.35798	1.02499	1.61837	1.46639
ENSMUSG00000018707	Dync1h1	13.433	13.4984	13.8892	13.5885	13.6216	14.0238
ENSMUSG00000018727	Cpsf4l	9.02772	7.02193	5.63025	8.70186	9.56179	6.47479
ENSMUSG00000018733	Pex12	8.64993	9.07019	8.87689	8.61477	8.61483	8.71232
ENSMUSG00000018736	Ndel1	9.72115	9.39	9.19927	9.71683	9.48296	9.41199
ENSMUSG00000018740	Slc25a35	6.99907	6.25604	4.48842	6.91443	7.12636	6.11361
ENSMUSG00000018750	Zbtb4	6.44801	4.86323	4.79684	6.02753	5.48729	4.75357
ENSMUSG00000018752	Tnfsfm13	3.126	3.77302	2.25596	2.06119	2.74889	3.52522
ENSMUSG00000018761	Mpdu1	10.9744	11.4222	10.5582	10.9585	10.9513	11.0718
ENSMUSG00000018765	Fxr2	12.2058	12.2863	12.0188	12.1438	12.1175	12.0756
ENSMUSG00000018770	Atp5g3	12.6968	12.2284	12.613	12.698	12.351	12.4966
ENSMUSG00000018774	Cd68	7.91293	9.16352	6.91294	6.72975	7.43626	6.65028
ENSMUSG00000018776	Slc35g3	3.39872	2.31879	0.789348	2.70247	3.06937	1.44011
ENSMUSG00000018796	Acsl1	9.97409	9.61932	9.12866	10.2365	10.1098	9.99841
ENSMUSG00000018800	Abca5	6.57016	5.3011	6.11802	7.63586	7.51996	7.52119
ENSMUSG00000018809	Smyd4	9.00729	9.1428	8.73027	8.7305	8.88107	9.05412
ENSMUSG00000018819	Lsp1	1.01293	0.39804	3.30005	1.07194	1.0791	3.79649
ENSMUSG00000018820	Zfyve27	9.19703	9.02041	8.94331	9.50745	9.47201	9.24325
ENSMUSG00000018821	Avpi1	10.3406	10.0431	8.28769	10.4754	10.3008	9.11746
ENSMUSG00000018822	Sfrp5	5.28938	4.40621	5.32347	4.20798	4.46542	3.90462
ENSMUSG00000018830	Myh11	1.76254	2.91805	4.3171	3.02856	3.50591	4.13033
ENSMUSG00000018841	Rad51d	8.68519	8.76073	9.51816	8.86192	8.74624	8.92916
ENSMUSG00000018844	Fndc8	1.28685	0.335591	1.78777	1.58654	1.1732	1.53354
ENSMUSG00000018845	Unc45b	3.06083	4.19443	5.70806	0.934458	3.75602	4.44825
ENSMUSG00000018846	Pank3	10.7898	11.0218	10.8681	11.6736	11.3826	11.373
ENSMUSG00000018848	Rars	12.1514	12.2841	12.288	12.2827	12.2315	12.3352
ENSMUSG00000018849	Wwc1	10.925	10.8693	11.1563	11.5205	11.1928	10.9226
ENSMUSG00000018858	Mrpl58	9.97747	9.71285	9.64016	10.1236	9.91067	9.61329
ENSMUSG00000018861	Fdxr	8.84776	7.90611	8.14183	8.52937	8.17893	7.69549
ENSMUSG00000018865	Sult4a1	9.09659	9.82471	9.53044	8.38578	9.07287	9.22423
ENSMUSG00000018868	Pnpla5	0.273262	0	0.756741	0.561557	0.271777	0
ENSMUSG00000018882	Mrpl45	11.5166	11.4116	11.2503	11.2646	11.1503	11.1097
ENSMUSG00000018893	Mb	2.6753	2.73893	2.7278	3.52282	4.73268	3.65145
ENSMUSG00000018899	Irf1	9.53987	10.2754	9.48284	8.7717	9.50162	9.94812
ENSMUSG00000018900	Slc22a5	7.35693	7.37361	7.16197	7.99122	8.17434	7.97527
ENSMUSG00000018906	P4ha2	5.66238	5.19617	7.41699	5.35102	5.79697	6.66485
ENSMUSG00000018907	Alox12e	4.58785	4.29485	3.75691	2.4175	5.03283	3.83556
ENSMUSG00000018909	Arrb1	6.19582	6.63819	10.6237	6.72595	7.29943	7.61259
ENSMUSG00000018914	Il3	0	0.923749	0.287555	0.561557	0	0.740342
ENSMUSG00000018919	Tm4sf5	3.40401	4.49051	4.71749	2.36017	4.32606	3.96355
ENSMUSG00000018920	Cxcl16	3.07001	3.12824	4.20049	3.29677	3.72993	4.30195
ENSMUSG00000018921	Pelp1	12.7287	12.7869	12.5414	12.538	12.6108	12.5815
ENSMUSG00000018923	Med11	8.68619	8.77515	8.9175	8.96903	8.8786	9.04443
ENSMUSG00000018924	Alox15	1.6904	7.01699	9.53057	1.29293	7.30258	8.4933
ENSMUSG00000018925	Heatr9	0	0.770406	0.275347	0.29246	1.1732	0.94568
ENSMUSG00000018927	Ccl6	0	0.239078	0.736895	1.15131	0.271777	1.82599
ENSMUSG00000018931	Natd1	10.6147	10.8237	10.1597	10.7216	11.0166	10.8712
ENSMUSG00000018932	Map2k3	10.7176	10.7008	9.81666	11.1257	11.0532	10.5412
ENSMUSG00000018965	Ywhah	11.9028	12.0491	11.838	12.0473	12.0342	12.2496
ENSMUSG00000018973	Hoxb1	0	1.02977	5.4929	0.473013	0	2.6545
ENSMUSG00000018974	Sart3	12.1047	12.2561	12.2727	11.7903	11.8083	11.959
ENSMUSG00000018983	E2f2	8.47519	9.18866	7.52082	7.96244	9.51082	8.51765
ENSMUSG00000018986	Slfn3	4.26547	5.88844	3.77523	4.38014	5.20637	5.60257
ENSMUSG00000018995	Nars2	8.01976	8.14964	8.3777	7.99802	8.18793	8.26205
ENSMUSG00000018999	Slc35b4	9.50288	10.0787	10.0321	9.75427	10.4844	10.6515
ENSMUSG00000019027	Dnah1	1.91571	2.24837	5.02228	5.46389	5.67224	5.18723
ENSMUSG00000019039	Dalrd3	9.61439	9.56733	8.92327	9.26535	9.5538	8.8407
ENSMUSG00000019054	Fis1	10.1793	10.1529	10.3639	10.1049	10.1776	10.3328
ENSMUSG00000019055	Plod1	8.69522	8.14258	7.53283	8.52162	9.01201	8.30006
ENSMUSG00000019066	Rab3d	7.31762	8.1691	8.02075	7.41345	8.33986	8.50616
ENSMUSG00000019080	Mfsd3	6.87767	7.01503	7.14571	6.8226	7.30996	6.9625
ENSMUSG00000019082	Slc25a22	9.3691	9.59236	9.29031	9.32135	9.58639	9.52335
ENSMUSG00000019087	Atp6ap1	10.7013	9.99536	10.0993	10.7893	10.0754	10.2048
ENSMUSG00000019088	Dnase1l1	5.08748	4.75973	4.73516	4.27858	4.94807	4.44816
ENSMUSG00000019102	Aldh3a1	3.95672	2.49462	3.09396	3.38822	3.3924	2.1115
ENSMUSG00000019122	Ccl9	0.273262	1.02026	0.756741	0.71347	0	0.920835
ENSMUSG00000019124	Scrn1	8.8746	9.471	6.87298	10.3603	11.1285	10.0519
ENSMUSG00000019132	BC005537	12.3452	12.2301	11.9803	12.4299	12.1877	12.2711
ENSMUSG00000019139	Isyna1	11.3335	12.383	12.3598	10.1669	10.9848	11.1765
ENSMUSG00000019143	Hars2	9.14731	9.37899	9.16583	9.17865	9.34012	9.32186
ENSMUSG00000019146	Cacng2	0.273262	0	0.287555	0.561557	0	0
ENSMUSG00000019158	Tmem160	9.40563	9.68559	9.51254	9.28208	9.54011	9.68617
ENSMUSG00000019173	Rab5c	11.7848	11.4065	11.0855	11.9349	11.553	11.2814
ENSMUSG00000019178	Styxl1	1.87257	1.08271	1.78777	2.74997	2.26125	0.675901
ENSMUSG00000019179	Mdh2	12.9741	12.8129	12.9972	13.2417	12.9753	12.9589
ENSMUSG00000019188	H13	8.83081	8.67011	9.03848	9.25998	9.20791	9.81518
ENSMUSG00000019189	Rnf145	10.5638	11.4814	11.2169	10.3641	10.8671	11.2235
ENSMUSG00000019194	Scn1b	7.4854	6.72921	5.85642	6.56157	7.49632	6.2824
ENSMUSG00000019210	Atp6v1e1	11.0915	10.7712	10.8147	11.3513	10.8931	10.966
ENSMUSG00000019214	Chtf18	11.4528	11.2715	10.8173	11.4399	11.262	10.9307
[truncated: 31,256 more rows]

## Sheet: Gene Names
Gene stable ID	Gene name
ENSMUSG00000000001	Gnai3
ENSMUSG00000000003	Pbsn
ENSMUSG00000000028	Cdc45
ENSMUSG00000000031	H19
ENSMUSG00000000037	Scml2
ENSMUSG00000000049	Apoh
ENSMUSG00000000056	Narf
ENSMUSG00000000058	Cav2
ENSMUSG00000000078	Klf6
ENSMUSG00000000085	Scmh1
ENSMUSG00000000088	Cox5a
ENSMUSG00000000093	Tbx2
ENSMUSG00000000094	Tbx4
ENSMUSG00000000103	Zfy2
ENSMUSG00000000120	Ngfr
ENSMUSG00000000125	Wnt3
ENSMUSG00000000126	Wnt9a
ENSMUSG00000000127	Fer
ENSMUSG00000000131	Xpo6
ENSMUSG00000000134	Tfe3
ENSMUSG00000000142	Axin2
ENSMUSG00000000148	Brat1
ENSMUSG00000000149	Gna12
ENSMUSG00000000154	Slc22a18
ENSMUSG00000000157	Itgb2l
ENSMUSG00000000159	Igsf5
ENSMUSG00000000167	Pih1d2
ENSMUSG00000000168	Dlat
ENSMUSG00000000171	Sdhd
ENSMUSG00000000182	Fgf23
ENSMUSG00000000183	Fgf6
ENSMUSG00000000184	Ccnd2
ENSMUSG00000000194	Gpr107
ENSMUSG00000000197	Nalcn
ENSMUSG00000000202	Btbd17
ENSMUSG00000000204	Slfn4
ENSMUSG00000000214	Th
ENSMUSG00000000215	Ins2
ENSMUSG00000000216	Scnn1g
ENSMUSG00000000223	Drp2
ENSMUSG00000000244	Tspan32
ENSMUSG00000000247	Lhx2
ENSMUSG00000000248	Clec2g
ENSMUSG00000000253	Gmpr
ENSMUSG00000000263	Glra1
ENSMUSG00000000266	Mid2
ENSMUSG00000000275	Trim25
ENSMUSG00000000276	Dgke
ENSMUSG00000000278	Scpep1
ENSMUSG00000000282	Mnt
ENSMUSG00000000290	Itgb2
ENSMUSG00000000295	Hddc2
ENSMUSG00000000296	Tpd52l1
ENSMUSG00000000301	Pemt
ENSMUSG00000000303	Cdh1
ENSMUSG00000000305	Cdh4
ENSMUSG00000000308	Ckmt1
ENSMUSG00000000317	Bcl6b
ENSMUSG00000000318	Clec10a
ENSMUSG00000000320	Alox12
ENSMUSG00000000325	Arvcf
ENSMUSG00000000326	Comt
ENSMUSG00000000339	Rtca
ENSMUSG00000000340	Dbt
ENSMUSG00000000346	Dazap2
ENSMUSG00000000355	Mcts1
ENSMUSG00000000359	Rem1
ENSMUSG00000000365	Rnf17
ENSMUSG00000000374	Trappc10
ENSMUSG00000000378	Ccm2
ENSMUSG00000000381	Wap
ENSMUSG00000000384	Tbrg4
ENSMUSG00000000385	Tmprss2
ENSMUSG00000000386	Mx1
ENSMUSG00000000392	Fap
ENSMUSG00000000394	Gcg
ENSMUSG00000000399	Ndufa9
ENSMUSG00000000402	Egfl6
ENSMUSG00000000409	Lck
ENSMUSG00000000411	Tssk3
ENSMUSG00000000416	Cttnbp2
ENSMUSG00000000420	Galnt1
ENSMUSG00000000435	Myf5
ENSMUSG00000000439	Mkrn2
ENSMUSG00000000440	Pparg
ENSMUSG00000000441	Raf1
ENSMUSG00000000486	Septin1
ENSMUSG00000000489	Pdgfb
ENSMUSG00000000530	Acvrl1
ENSMUSG00000000531	Grasp
ENSMUSG00000000532	Acvr1b
ENSMUSG00000000538	Tom1l2
ENSMUSG00000000544	Gpa33
ENSMUSG00000000552	Zfp385a
ENSMUSG00000000555	Itga5
ENSMUSG00000000560	Gabra2
ENSMUSG00000000561	Wdr77
ENSMUSG00000000562	Adora3
ENSMUSG00000000563	Atp5pb
ENSMUSG00000000567	Sox9
ENSMUSG00000000568	Hnrnpd
ENSMUSG00000000579	Dynlt1c
ENSMUSG00000000581	C1d
ENSMUSG00000000594	Gm2a
ENSMUSG00000000600	Krit1
ENSMUSG00000000605	Clcn4
ENSMUSG00000000606	Vmn2r88
ENSMUSG00000000617	Grm6
ENSMUSG00000000627	Sema4f
ENSMUSG00000000628	Hk2
ENSMUSG00000000631	Myo18a
ENSMUSG00000000632	Sez6
ENSMUSG00000000673	Haao
ENSMUSG00000000682	Cd52
ENSMUSG00000000686	Abhd15
ENSMUSG00000000690	Hoxb6
ENSMUSG00000000693	Loxl3
ENSMUSG00000000701	Tcl1b5
ENSMUSG00000000706	Btn1a1
ENSMUSG00000000708	Kat2b
ENSMUSG00000000711	Rab5b
ENSMUSG00000000724	Cryba1
ENSMUSG00000000730	Dnmt3l
ENSMUSG00000000731	Aire
ENSMUSG00000000732	Icosl
ENSMUSG00000000738	Spg7
ENSMUSG00000000739	Sult5a1
ENSMUSG00000000740	Rpl13
ENSMUSG00000000743	Chmp1a
ENSMUSG00000000751	Rpa1
ENSMUSG00000000753	Serpinf1
ENSMUSG00000000759	Tubgcp3
ENSMUSG00000000766	Oprm1
ENSMUSG00000000776	Polr3d
ENSMUSG00000000782	Tcf7
ENSMUSG00000000787	Ddx3x
ENSMUSG00000000791	Il12rb1
ENSMUSG00000000792	Slc5a5
ENSMUSG00000000794	Kcnn3
ENSMUSG00000000804	Usp32
ENSMUSG00000000805	Car4
ENSMUSG00000000811	Txnrd3
ENSMUSG00000000817	Fasl
ENSMUSG00000000823	Zfp512b
ENSMUSG00000000826	Dnajc5
ENSMUSG00000000827	Tpd52l2
ENSMUSG00000000838	Fmr1
ENSMUSG00000000861	Bcl11a
ENSMUSG00000000869	Il4
ENSMUSG00000000876	Pxmp4
ENSMUSG00000000881	Dlg3
ENSMUSG00000000884	Gnb1l
ENSMUSG00000000889	Dbh
ENSMUSG00000000901	Mmp11
ENSMUSG00000000902	Smarcb1
ENSMUSG00000000903	Vpreb3
ENSMUSG00000000915	Hip1r
ENSMUSG00000000916	Nsun5
ENSMUSG00000000934	Top1mt
ENSMUSG00000000938	Hoxa10
ENSMUSG00000000942	Hoxa4
ENSMUSG00000000948	Gm38393
ENSMUSG00000000957	Mmp14
ENSMUSG00000000958	Slc7a7
ENSMUSG00000000959	Oxa1l
ENSMUSG00000000976	Heatr6
ENSMUSG00000000982	Ccl3
ENSMUSG00000000983	Wfdc18
ENSMUSG00000001014	Icam4
ENSMUSG00000001016	Ilf2
ENSMUSG00000001017	Chtop
ENSMUSG00000001018	Snapin
ENSMUSG00000001020	S100a4
ENSMUSG00000001021	S100a3
ENSMUSG00000001023	S100a5
ENSMUSG00000001025	S100a6
ENSMUSG00000001027	Scn4a
ENSMUSG00000001029	Icam2
ENSMUSG00000001034	Mapk7
ENSMUSG00000001036	Epn2
ENSMUSG00000001039	B9d1
ENSMUSG00000001052	Sec24b
ENSMUSG00000001053	N4bp3
ENSMUSG00000001054	Rmnd5b
ENSMUSG00000001056	Nhp2
ENSMUSG00000001062	Vps9d1
ENSMUSG00000001065	Zfp276
ENSMUSG00000001076	C1ql4
ENSMUSG00000001082	Mfsd10
ENSMUSG00000001089	Luzp1
ENSMUSG00000001095	Slc13a2
ENSMUSG00000001098	Kctd10
ENSMUSG00000001100	Poldip2
ENSMUSG00000001103	Sebox
ENSMUSG00000001105	Ift20
ENSMUSG00000001119	Col6a1
ENSMUSG00000001120	Pcbp3
ENSMUSG00000001123	Lgals9
ENSMUSG00000001127	Araf
ENSMUSG00000001128	Cfp
ENSMUSG00000001131	Timp1
ENSMUSG00000001134	Uxt
ENSMUSG00000001138	Cnnm3
ENSMUSG00000001143	Lman2l
ENSMUSG00000001150	Mcm3ap
ENSMUSG00000001151	Pcnt
ENSMUSG00000001155	Ftcd
ENSMUSG00000001156	Mxd1
ENSMUSG00000001157	Gmcl1
ENSMUSG00000001158	Snrnp27
ENSMUSG00000001166	Oas1c
ENSMUSG00000001168	Oas1h
ENSMUSG00000001173	Ocrl
ENSMUSG00000001175	Calm1
ENSMUSG00000001211	Agpat3
ENSMUSG00000001225	Slc26a3
ENSMUSG00000001227	Sema6b
ENSMUSG00000001228	Uhrf1
ENSMUSG00000001229	Dpp9
ENSMUSG00000001240	Ramp2
ENSMUSG00000001247	Lsr
ENSMUSG00000001248	Gramd1a
ENSMUSG00000001249	Hpn
ENSMUSG00000001260	Gabrg1
ENSMUSG00000001270	Ckb
ENSMUSG00000001280	Sp1
ENSMUSG00000001281	Itgb7
ENSMUSG00000001285	Myg1
ENSMUSG00000001288	Rarg
ENSMUSG00000001289	Pfdn5
ENSMUSG00000001300	Efnb2
ENSMUSG00000001305	Rrp15
ENSMUSG00000001313	Rnd2
ENSMUSG00000001323	Srr
ENSMUSG00000001333	Sync
ENSMUSG00000001334	Fndc5
ENSMUSG00000001348	Acp5
ENSMUSG00000001349	Cnn1
ENSMUSG00000001366	Fbxo9
ENSMUSG00000001376	Vps50
ENSMUSG00000001380	Hars
ENSMUSG00000001383	Zmat2
ENSMUSG00000001403	Ube2c
ENSMUSG00000001415	Smg5
ENSMUSG00000001416	Cct3
ENSMUSG00000001418	Glmp
ENSMUSG00000001419	Mef2d
ENSMUSG00000001420	Tmem79
ENSMUSG00000001424	Snd1
ENSMUSG00000001435	Col18a1
ENSMUSG00000001436	Slc19a1
ENSMUSG00000001440	Kpnb1
ENSMUSG00000001441	Npepps
ENSMUSG00000001444	Tbx21
ENSMUSG00000001445	Mrpl10
ENSMUSG00000001467	Cyp51
ENSMUSG00000001472	Tcf25
ENSMUSG00000001473	Tubb6
ENSMUSG00000001482	Def8
ENSMUSG00000001493	Meox1
ENSMUSG00000001494	Sost
ENSMUSG00000001496	Nkx2-1
ENSMUSG00000001497	Pax9
ENSMUSG00000001504	Irx2
ENSMUSG00000001506	Col1a1
ENSMUSG00000001507	Itga3
ENSMUSG00000001508	Sgca
ENSMUSG00000001510	Dlx3
ENSMUSG00000001517	Foxm1
ENSMUSG00000001518	Itfg2
ENSMUSG00000001520	Nrip2
ENSMUSG00000001521	Tulp3
ENSMUSG00000001524	Gtf2h4
ENSMUSG00000001525	Tubb5
ENSMUSG00000001542	Ell2
ENSMUSG00000001552	Jup
ENSMUSG00000001555	Fkbp10
ENSMUSG00000001558	Klhl10
ENSMUSG00000001566	Mnx1
ENSMUSG00000001569	Nom1
ENSMUSG00000001576	Ergic1
ENSMUSG00000001583	Tnk1
ENSMUSG00000001588	Acap1
ENSMUSG00000001604	Tcea3
ENSMUSG00000001622	Csn3
ENSMUSG00000001627	Ifrd1
ENSMUSG00000001630	Stk38l
ENSMUSG00000001632	Brpf1
ENSMUSG00000001642	Akr1b3
ENSMUSG00000001655	Hoxc13
ENSMUSG00000001656	Hoxc11
ENSMUSG00000001657	Hoxc8
ENSMUSG00000001661	Hoxc6
ENSMUSG00000001663	Gstt1
ENSMUSG00000001665	Gstt3
ENSMUSG00000001666	Ddt
ENSMUSG00000001670	Tat
ENSMUSG00000001672	Marveld3
ENSMUSG00000001674	Ddx18
ENSMUSG00000001687	Ubl3
ENSMUSG00000001700	Gramd3
ENSMUSG00000001707	Eef1e1
ENSMUSG00000001729	Akt1
ENSMUSG00000001739	Cldn15
ENSMUSG00000001741	Il16
ENSMUSG00000001750	Tcirg1
ENSMUSG00000001751	Naglu
ENSMUSG00000001755	Coasy
ENSMUSG00000001761	Smo
ENSMUSG00000001763	Tspan33
ENSMUSG00000001767	Crnkl1
ENSMUSG00000001768	Rin2
ENSMUSG00000001773	Folh1
ENSMUSG00000001774	Chordc1
ENSMUSG00000001783	Rtcb
ENSMUSG00000001785	Pwp1
ENSMUSG00000001786	Fbxo7
ENSMUSG00000001794	Capns1
ENSMUSG00000001802	Lrp3
ENSMUSG00000001804	Dsg4
ENSMUSG00000001815	Evx2
ENSMUSG00000001819	Hoxd13
ENSMUSG00000001823	Hoxd12
ENSMUSG00000001827	Folr1
ENSMUSG00000001829	Clpb
ENSMUSG00000001833	Septin7
ENSMUSG00000001844	Zdhhc4
ENSMUSG00000001847	Rac1
ENSMUSG00000001855	Nup214
ENSMUSG00000001864	Aif1l
ENSMUSG00000001865	Cpa3
ENSMUSG00000001870	Ltbp1
ENSMUSG00000001891	Ugp2
ENSMUSG00000001901	Kcnh6
ENSMUSG00000001909	Trmt1
ENSMUSG00000001910	Nacc1
ENSMUSG00000001911	Nfix
ENSMUSG00000001918	Slc1a5
ENSMUSG00000001924	Uba1
ENSMUSG00000001930	Vwf
ENSMUSG00000001942	Siae
ENSMUSG00000001943	Vsig2
ENSMUSG00000001946	Esam
ENSMUSG00000001948	Spa17
ENSMUSG00000001962	Fam50a
ENSMUSG00000001964	Emd
ENSMUSG00000001983	Taco1
ENSMUSG00000001985	Grik3
ENSMUSG00000001986	Gria3
ENSMUSG00000001988	Npas1
ENSMUSG00000001995	Sipa1l2
ENSMUSG00000001998	Ap4e1
ENSMUSG00000001999	Blvra
ENSMUSG00000002006	Pdzd4
ENSMUSG00000002007	Srpk3
ENSMUSG00000002010	Idh3g
ENSMUSG00000002012	Pnck
ENSMUSG00000002014	Ssr4
ENSMUSG00000002015	Bcap31
ENSMUSG00000002017	Fam98a
ENSMUSG00000002020	Ltbp2
ENSMUSG00000002028	Kmt2a
ENSMUSG00000002031	Ift46
ENSMUSG00000002032	Tmem25
ENSMUSG00000002033	Cd3g
ENSMUSG00000002043	Trappc6a
ENSMUSG00000002052	Supt6
ENSMUSG00000002055	Spag5
ENSMUSG00000002057	Foxn1
ENSMUSG00000002058	Unc119
ENSMUSG00000002059	Rab34
ENSMUSG00000002064	Sdf2
ENSMUSG00000002068	Ccne1
ENSMUSG00000002076	Hsf2bp
ENSMUSG00000002083	Bbc3
ENSMUSG00000002100	Mybpc3
ENSMUSG00000002102	Psmc3
ENSMUSG00000002103	Acp2
ENSMUSG00000002104	Rapsn
ENSMUSG00000002105	Slc39a13
ENSMUSG00000002107	Celf2
ENSMUSG00000002108	Nr1h3
ENSMUSG00000002109	Ddb2
ENSMUSG00000002111	Spi1
ENSMUSG00000002129	Sf3a1
ENSMUSG00000002147	Stat6
ENSMUSG00000002190	Clgn
ENSMUSG00000002204	Napsa
ENSMUSG00000002205	Vrk3
ENSMUSG00000002210	Smg9
ENSMUSG00000002221	Paxip1
ENSMUSG00000002222	Rmnd5a
ENSMUSG00000002227	Mov10
ENSMUSG00000002228	Ppm1j
ENSMUSG00000002233	Rhoc
ENSMUSG00000002240	Prr27
ENSMUSG00000002249	Tead3
ENSMUSG00000002250	Ppard
ENSMUSG00000002257	Def6
ENSMUSG00000002265	Peg3
ENSMUSG00000002266	Zim1
ENSMUSG00000002274	Metrn
ENSMUSG00000002279	Lmf1
ENSMUSG00000002280	Ciao3
ENSMUSG00000002289	Angptl4
ENSMUSG00000002297	Dbf4
ENSMUSG00000002307	Daxx
ENSMUSG00000002308	Cd320
ENSMUSG00000002319	Ipo4
ENSMUSG00000002320	Tm9sf1
ENSMUSG00000002324	Rec8
ENSMUSG00000002325	Irf9
ENSMUSG00000002326	Gmpr2
ENSMUSG00000002329	Mdp1
ENSMUSG00000002332	Dhrs1
ENSMUSG00000002341	Ncan
ENSMUSG00000002342	Tmem161a
ENSMUSG00000002343	Armc6
ENSMUSG00000002345	Borcs8
ENSMUSG00000002346	Slc25a42
ENSMUSG00000002365	Snx9
ENSMUSG00000002372	Ranbp3
ENSMUSG00000002379	Ndufa11
ENSMUSG00000002384	Bmp8b
ENSMUSG00000002393	Nr2f6
ENSMUSG00000002395	Use1
ENSMUSG00000002396	Ocel1
ENSMUSG00000002409	Dyrk1b
ENSMUSG00000002413	Braf
ENSMUSG00000002416	Ndufb2
ENSMUSG00000002428	Hltf
ENSMUSG00000002455	Prpf6
ENSMUSG00000002458	Rgs19
ENSMUSG00000002459	Rgs20
ENSMUSG00000002475	Abhd3
ENSMUSG00000002477	Snrpd1
ENSMUSG00000002486	Tchp
ENSMUSG00000002489	Tiam1
ENSMUSG00000002496	Tsc2
ENSMUSG00000002500	Rpl3l
ENSMUSG00000002504	Slc9a3r2
ENSMUSG00000002524	Puf60
ENSMUSG00000002546	Golga2
ENSMUSG00000002550	Uck1
ENSMUSG00000002565	Scin
ENSMUSG00000002578	Ikzf4
ENSMUSG00000002580	Mien1
ENSMUSG00000002588	Pon1
ENSMUSG00000002602	Axl
ENSMUSG00000002603	Tgfb1
ENSMUSG00000002608	Ccdc97
ENSMUSG00000002617	Zfp40
ENSMUSG00000002625	Akap8l
ENSMUSG00000002633	Shh
ENSMUSG00000002635	Pdcd2l
ENSMUSG00000002658	Gtf2f1
ENSMUSG00000002660	Clpp
ENSMUSG00000002661	Alkbh7
ENSMUSG00000002664	Pspn
ENSMUSG00000002668	Dennd1c
ENSMUSG00000002679	Med6
ENSMUSG00000002688	Prkd1
ENSMUSG00000002699	Lcp2
ENSMUSG00000002718	Cse1l
ENSMUSG00000002728	Naa20
ENSMUSG00000002731	Prkra
ENSMUSG00000002732	Fkbp7
ENSMUSG00000002733	Plekha3
ENSMUSG00000002741	Ykt6
ENSMUSG00000002748	Baz1b
ENSMUSG00000002763	Pex6
ENSMUSG00000002767	Mrpl2
ENSMUSG00000002768	Mea1
ENSMUSG00000002769	Gnmt
ENSMUSG00000002771	Grin2d
ENSMUSG00000002778	Kdelr1
ENSMUSG00000002781	Tmem143
ENSMUSG00000002791	Pdxk-ps
ENSMUSG00000002797	Ggct
ENSMUSG00000002799	Jag2
ENSMUSG00000002803	Btbd6
ENSMUSG00000002804	Nudt14
ENSMUSG00000002808	Epdr1
ENSMUSG00000002812	Flii
ENSMUSG00000002814	Top3a
ENSMUSG00000002820	Atg4d
ENSMUSG00000002825	Qtrt1
ENSMUSG00000002831	Plin4
ENSMUSG00000002833	Hdgfl2
ENSMUSG00000002835	Chaf1a
ENSMUSG00000002844	Adprh
ENSMUSG00000002845	Tmem39a
ENSMUSG00000002846	Timmdc1
ENSMUSG00000002847	Pla1a
ENSMUSG00000002870	Mcm2
ENSMUSG00000002871	Tpra1
ENSMUSG00000002881	Nab1
ENSMUSG00000002885	Adgre5
ENSMUSG00000002897	Il17ra
ENSMUSG00000002900	Lamb1
ENSMUSG00000002908	Kcnn1
ENSMUSG00000002910	Arrdc2
ENSMUSG00000002930	Ppp1r17
ENSMUSG00000002944	Cd36
ENSMUSG00000002948	Map2k7
ENSMUSG00000002949	Timm44
ENSMUSG00000002957	Ap2a2
ENSMUSG00000002963	Pnkp
ENSMUSG00000002968	Med25
ENSMUSG00000002980	Bcam
ENSMUSG00000002981	Clptm1
ENSMUSG00000002983	Relb
ENSMUSG00000002984	Tomm40
ENSMUSG00000002985	Apoe
ENSMUSG00000002992	Apoc2
ENSMUSG00000002996	Hbp1
ENSMUSG00000002997	Prkar2b
ENSMUSG00000003031	Cdkn1b
ENSMUSG00000003032	Klf4
ENSMUSG00000003033	Ap1m1
ENSMUSG00000003037	Rab8a
ENSMUSG00000003038	Hmgn2
ENSMUSG00000003039	Fam32a
ENSMUSG00000003051	Elf3
ENSMUSG00000003053	Cyp2c29
ENSMUSG00000003062	Stard3nl
ENSMUSG00000003068	Stk11
ENSMUSG00000003070	Efna2
ENSMUSG00000003072	Atp5d
ENSMUSG00000003099	Ppp5c
ENSMUSG00000003119	Cdk12
ENSMUSG00000003123	Lipe
ENSMUSG00000003131	Pafah1b2
ENSMUSG00000003134	Tbc1d8
ENSMUSG00000003135	Cnot11
ENSMUSG00000003153	Slc2a3
ENSMUSG00000003154	Foxj2
ENSMUSG00000003161	Sri
ENSMUSG00000003166	Dgcr2
ENSMUSG00000003184	Irf3
ENSMUSG00000003190	Bcl2l12
ENSMUSG00000003198	Zfp959
ENSMUSG00000003199	Mpnd
ENSMUSG00000003200	Sh3gl1
ENSMUSG00000003206	Ebi3
ENSMUSG00000003208	Yju2
ENSMUSG00000003226	Ranbp2
ENSMUSG00000003227	Edar
ENSMUSG00000003228	Grk5
ENSMUSG00000003233	Dvl3
ENSMUSG00000003234	Abcf3
ENSMUSG00000003235	Eif2b5
ENSMUSG00000003269	Cyth2
ENSMUSG00000003271	Sult2b1
ENSMUSG00000003273	Car11
ENSMUSG00000003279	Dlgap1
ENSMUSG00000003282	Plag1
ENSMUSG00000003283	Hck
ENSMUSG00000003299	Mrpl4
ENSMUSG00000003308	Keap1
ENSMUSG00000003309	Ap1m2
ENSMUSG00000003316	Glg1
ENSMUSG00000003341	Atp8b3
ENSMUSG00000003344	Btbd2
ENSMUSG00000003345	Csnk1g2
ENSMUSG00000003346	Abhd17a
ENSMUSG00000003348	Mob3a
ENSMUSG00000003352	Cacnb3
ENSMUSG00000003354	Ccdc65
ENSMUSG00000003355	Fkbp11
ENSMUSG00000003360	Ddx23
ENSMUSG00000003363	Pld3
ENSMUSG00000003378	Grik5
ENSMUSG00000003379	Cd79a
ENSMUSG00000003380	Rabac1
ENSMUSG00000003382	Etv3
ENSMUSG00000003402	Prkcsh
ENSMUSG00000003410	Elavl3
ENSMUSG00000003411	Rab3b
ENSMUSG00000003418	St8sia6
ENSMUSG00000003420	Fcgrt
ENSMUSG00000003421	Nosip
ENSMUSG00000003423	Pih1d1
ENSMUSG00000003429	Rps11
ENSMUSG00000003435	Supt5
ENSMUSG00000003436	Dll3
ENSMUSG00000003437	Paf1
ENSMUSG00000003438	Timm50
ENSMUSG00000003444	Med29
ENSMUSG00000003452	Bicd1
ENSMUSG00000003458	Ncstn
ENSMUSG00000003464	Pex19
ENSMUSG00000003469	Phyhip
ENSMUSG00000003476	Crhr2
ENSMUSG00000003477	Inmt
ENSMUSG00000003484	Cyp4f18
ENSMUSG00000003500	Impdh1
ENSMUSG00000003505	Psg18
ENSMUSG00000003518	Dusp3
ENSMUSG00000003526	Prodh
ENSMUSG00000003527	Ess2
ENSMUSG00000003528	Slc25a1
ENSMUSG00000003531	Dgcr6
ENSMUSG00000003534	Ddr1
ENSMUSG00000003541	Ier3
ENSMUSG00000003545	Fosb
ENSMUSG00000003546	Klc4
ENSMUSG00000003549	Ercc1
ENSMUSG00000003555	Cyp17a1
ENSMUSG00000003559	As3mt
ENSMUSG00000003573	Homer3
ENSMUSG00000003575	Crtc1
ENSMUSG00000003581	Rnf215
ENSMUSG00000003585	Sec14l2
ENSMUSG00000003604	Aven
ENSMUSG00000003617	Cp
ENSMUSG00000003623	Crot
ENSMUSG00000003644	Rps6ka1
ENSMUSG00000003657	Calb2
ENSMUSG00000003660	Snrnp200
ENSMUSG00000003662	Ciao1
ENSMUSG00000003665	Has1
ENSMUSG00000003680	Taf6l
ENSMUSG00000003721	Insig2
ENSMUSG00000003731	Kpna6
ENSMUSG00000003746	Man1a
ENSMUSG00000003752	Itpkc
ENSMUSG00000003762	Coq8b
ENSMUSG00000003778	Brd8
ENSMUSG00000003779	Kif20a
ENSMUSG00000003808	Farsa
ENSMUSG00000003809	Gcdh
ENSMUSG00000003810	Mast2
ENSMUSG00000003812	Dnase2a
ENSMUSG00000003813	Rad23a
ENSMUSG00000003814	Calr
ENSMUSG00000003824	Syce2
ENSMUSG00000003847	Nfat5
ENSMUSG00000003848	Nob1
ENSMUSG00000003849	Nqo1
ENSMUSG00000003863	Ppfia3
ENSMUSG00000003865	Gys1
ENSMUSG00000003868	Ruvbl2
ENSMUSG00000003872	Lin7b
ENSMUSG00000003873	Bax
ENSMUSG00000003882	Il7r
ENSMUSG00000003923	Tfam
ENSMUSG00000003929	Zfp81
ENSMUSG00000003934	Efnb3
ENSMUSG00000003948	Mmd
ENSMUSG00000003949	Hlf
ENSMUSG00000003955	Fam162a
ENSMUSG00000003970	Rpl8
ENSMUSG00000003974	Grm3
ENSMUSG00000003992	Ssbp2
ENSMUSG00000004018	Fancl
ENSMUSG00000004031	Brinp2
ENSMUSG00000004032	Gstm5
ENSMUSG00000004035	Gstm7
ENSMUSG00000004038	Gstm3
ENSMUSG00000004040	Stat3
ENSMUSG00000004043	Stat5a
ENSMUSG00000004044	Cavin1
ENSMUSG00000004054	Map3k11
ENSMUSG00000004056	Akt2
ENSMUSG00000004069	Dnaja3
ENSMUSG00000004070	Hmox2
ENSMUSG00000004071	Cdip1
ENSMUSG00000004085	Map3k20
ENSMUSG00000004096	Cwc15
ENSMUSG00000004098	Col5a3
ENSMUSG00000004099	Dnmt1
ENSMUSG00000004100	Ppan
ENSMUSG00000004105	Angptl2
ENSMUSG00000004110	Cacna1e
ENSMUSG00000004113	Cacna1b
ENSMUSG00000004127	Trmt10a
ENSMUSG00000004151	Etv1
ENSMUSG00000004187	Kifc2
ENSMUSG00000004207	Psap
ENSMUSG00000004221	Ikbkg
ENSMUSG00000004231	Pax2
ENSMUSG00000004233	Wars2
ENSMUSG00000004263	Atn1
ENSMUSG00000004264	Phb2
ENSMUSG00000004266	Ptpn6
ENSMUSG00000004267	Eno2
ENSMUSG00000004268	Emg1
ENSMUSG00000004270	Lpcat3
ENSMUSG00000004285	Atp6v1f
ENSMUSG00000004296	Il12b
ENSMUSG00000004317	Clcn5
ENSMUSG00000004319	Clcn3
ENSMUSG00000004328	Hif3a
ENSMUSG00000004341	Gpx6
ENSMUSG00000004344	Gpx5
ENSMUSG00000004347	Pde1c
ENSMUSG00000004356	Utp20
ENSMUSG00000004359	Spic
ENSMUSG00000004360	9330159F19Rik
ENSMUSG00000004364	Cul3
ENSMUSG00000004366	Sst
ENSMUSG00000004371	Il11
ENSMUSG00000004383	Large1
ENSMUSG00000004393	Ddx56
ENSMUSG00000004394	Tmed4
ENSMUSG00000004415	Col26a1
ENSMUSG00000004446	Bid
ENSMUSG00000004451	Ralb
ENSMUSG00000004455	Ppp1cc
ENSMUSG00000004460	Dnajb11
ENSMUSG00000004462	Tbccd1
ENSMUSG00000004473	Clec11a
ENSMUSG00000004500	Zfp324
ENSMUSG00000004508	Gab2
ENSMUSG00000004530	Coro1c
ENSMUSG00000004535	Tax1bp1
ENSMUSG00000004540	Psg17
ENSMUSG00000004542	Psg19
ENSMUSG00000004552	Ctse
ENSMUSG00000004558	Ndrg2
ENSMUSG00000004561	Mettl17
ENSMUSG00000004562	Arhgef40
ENSMUSG00000004565	Pnpla6
ENSMUSG00000004567	Mcoln1
ENSMUSG00000004568	Arhgef18
ENSMUSG00000004591	Pkn2
ENSMUSG00000004609	Cd33
ENSMUSG00000004610	Etfb
ENSMUSG00000004612	Nkg7
ENSMUSG00000004626	Stxbp2
ENSMUSG00000004630	Pcp2
ENSMUSG00000004631	Sgce
ENSMUSG00000004633	Chn2
ENSMUSG00000004637	Wwox
ENSMUSG00000004642	Slbp
ENSMUSG00000004651	Tyr
ENSMUSG00000004654	Ghrhr
ENSMUSG00000004655	Aqp1
ENSMUSG00000004661	Arid3b
ENSMUSG00000004665	Cnn2
ENSMUSG00000004667	Polr2e
ENSMUSG00000004668	Abca13
ENSMUSG00000004677	Myo9b
ENSMUSG00000004698	Hdac9
ENSMUSG00000004707	Ly9
ENSMUSG00000004709	Cd244a
ENSMUSG00000004730	Adgre1
ENSMUSG00000004748	Mtfp1
ENSMUSG00000004768	Rab23
ENSMUSG00000004771	Rab11a
ENSMUSG00000004788	Eif2b2
ENSMUSG00000004789	Dlst
ENSMUSG00000004791	Pgf
ENSMUSG00000004798	Ulk2
ENSMUSG00000004814	Ccl24
ENSMUSG00000004815	Dgkq
ENSMUSG00000004821	Tmed11
ENSMUSG00000004837	Grap
ENSMUSG00000004842	Pou1f1
ENSMUSG00000004843	Chmp2b
ENSMUSG00000004846	Plod3
ENSMUSG00000004849	Ap1s1
ENSMUSG00000004864	Mapk13
ENSMUSG00000004865	Srpk1
ENSMUSG00000004872	Pax3
ENSMUSG00000004880	Lbr
ENSMUSG00000004885	Crabp2
ENSMUSG00000004891	Nes
ENSMUSG00000004892	Bcan
ENSMUSG00000004894	Hapln2
ENSMUSG00000004895	Prcc
ENSMUSG00000004896	Rrnad1
ENSMUSG00000004897	Hdgf
ENSMUSG00000004902	Slc25a18
ENSMUSG00000004929	Thop1
ENSMUSG00000004931	Apba3
ENSMUSG00000004933	Matk
ENSMUSG00000004934	Pias4
ENSMUSG00000004936	Map2k1
ENSMUSG00000004937	Sgta
ENSMUSG00000004939	Nmrk2
ENSMUSG00000004945	Tmem242
ENSMUSG00000004947	Dtx2
ENSMUSG00000004948	Zp3
ENSMUSG00000004951	Hspb1
ENSMUSG00000004952	Rasa4
ENSMUSG00000004961	Syt5
ENSMUSG00000004980	Hnrnpa2b1
ENSMUSG00000004988	Fxyd4
ENSMUSG00000004994	Ccdc130
ENSMUSG00000004996	Mri1
ENSMUSG00000005034	Prkacb
ENSMUSG00000005043	Sgsh
ENSMUSG00000005045	Chd5
ENSMUSG00000005054	Cstb
ENSMUSG00000005057	Sh2b2
ENSMUSG00000005069	Pex5
ENSMUSG00000005078	Jkamp
ENSMUSG00000005087	Cd44
ENSMUSG00000005089	Slc1a2
ENSMUSG00000005102	Eif2ak4
ENSMUSG00000005103	Wdr1
ENSMUSG00000005107	Slc2a9
ENSMUSG00000005124	Ccn4
ENSMUSG00000005125	Ndrg1
ENSMUSG00000005131	4930550C14Rik
ENSMUSG00000005142	Man2b1
ENSMUSG00000005148	Klf5
ENSMUSG00000005150	Wdr83
ENSMUSG00000005161	Prdx2
ENSMUSG00000005198	Polr2a
ENSMUSG00000005202	Shbg
ENSMUSG00000005204	Senp3
ENSMUSG00000005220	Corin
ENSMUSG00000005225	Plekha8
ENSMUSG00000005232	G6pc2
ENSMUSG00000005233	Spc25
ENSMUSG00000005237	Dnah2
ENSMUSG00000005251	Ripk4
ENSMUSG00000005262	Ufd1
ENSMUSG00000005267	Zfp287
ENSMUSG00000005268	Prlr
ENSMUSG00000005299	Letm1
ENSMUSG00000005312	Ubqln1
ENSMUSG00000005320	Fgfr4
ENSMUSG00000005338	Cadm3
ENSMUSG00000005339	Fcer1a
ENSMUSG00000005354	Txn2
ENSMUSG00000005355	Casp14
ENSMUSG00000005357	Slc1a6
ENSMUSG00000005360	Slc1a3
ENSMUSG00000005362	Crbn
ENSMUSG00000005364	Il5ra
ENSMUSG00000005370	Msh6
ENSMUSG00000005371	Fbxo11
ENSMUSG00000005373	Mlxipl
ENSMUSG00000005374	Tbl2
ENSMUSG00000005378	Bud23
ENSMUSG00000005397	Nid1
ENSMUSG00000005410	Mcm5
ENSMUSG00000005413	Hmox1
ENSMUSG00000005417	Mprip
ENSMUSG00000005442	Cic
ENSMUSG00000005447	Pafah1b3
ENSMUSG00000005465	Il27ra
ENSMUSG00000005469	Prkaca
ENSMUSG00000005470	Asf1b
ENSMUSG00000005474	Myl10
ENSMUSG00000005481	Ddx39
ENSMUSG00000005483	Dnajb1
ENSMUSG00000005493	Msh4
ENSMUSG00000005501	Usp40
ENSMUSG00000005503	Evx1
ENSMUSG00000005505	Kbtbd4
ENSMUSG00000005506	Celf1
ENSMUSG00000005510	Ndufs3
ENSMUSG00000005514	Por
ENSMUSG00000005533	Igf1r
ENSMUSG00000005534	Insr
ENSMUSG00000005540	Fcer2a
ENSMUSG00000005547	Cyp2a5
ENSMUSG00000005553	Atp4a
ENSMUSG00000005566	Trim28
ENSMUSG00000005575	Ube2m
ENSMUSG00000005580	Adcy9
ENSMUSG00000005583	Mef2c
ENSMUSG00000005609	Ctr9
ENSMUSG00000005610	Eif4g2
ENSMUSG00000005611	Mrvi1
ENSMUSG00000005615	Pcyt1a
ENSMUSG00000005621	Zfp592
ENSMUSG00000005625	Psmd4
ENSMUSG00000005628	Tmod4
ENSMUSG00000005640	Insrr
ENSMUSG00000005649	Cabp5
ENSMUSG00000005656	Snx6
ENSMUSG00000005667	Mthfd2
ENSMUSG00000005672	Kit
ENSMUSG00000005674	Tomm40l
ENSMUSG00000005677	Nr1i3
ENSMUSG00000005681	Apoa2
ENSMUSG00000005682	Pan2
ENSMUSG00000005683	Cs
ENSMUSG00000005686	Ampd3
ENSMUSG00000005687	Bcas2
ENSMUSG00000005696	Sh2d1a
ENSMUSG00000005698	Ctcf
ENSMUSG00000005699	Pard6a
ENSMUSG00000005705	Agrp
ENSMUSG00000005716	Pvalb
ENSMUSG00000005718	Tfap4
ENSMUSG00000005732	Ranbp1
ENSMUSG00000005763	Cd247
ENSMUSG00000005774	Rfx5
ENSMUSG00000005779	Psmb4
ENSMUSG00000005800	Mmp8
ENSMUSG00000005802	Slc30a4
ENSMUSG00000005803	Sqor
ENSMUSG00000005804	Bloc1s6
ENSMUSG00000005813	Metap1
ENSMUSG00000005823	Gpr108
ENSMUSG00000005824	Tnfsf14
ENSMUSG00000005836	Gata6
ENSMUSG00000005846	Rsl1d1
ENSMUSG00000005864	Cnga2
ENSMUSG00000005871	Apc
ENSMUSG00000005873	Reep5
ENSMUSG00000005881	Ergic3
ENSMUSG00000005882	Uqcc1
ENSMUSG00000005883	Spo11
ENSMUSG00000005886	Ncoa2
ENSMUSG00000005891	Prl4a1
ENSMUSG00000005892	Trh
ENSMUSG00000005893	Nr2c2
ENSMUSG00000005897	Nr2c1
ENSMUSG00000005899	Smpd4
ENSMUSG00000005907	Pex1
ENSMUSG00000005917	Otx1
ENSMUSG00000005936	Kctd20
ENSMUSG00000005947	Itgae
ENSMUSG00000005949	Ctns
ENSMUSG00000005950	P2rx5
ENSMUSG00000005951	Shpk
ENSMUSG00000005952	Trpv1
ENSMUSG00000005958	Ephb3
ENSMUSG00000005968	Tuft1
ENSMUSG00000005973	Rcn1
ENSMUSG00000005980	Dnase1
ENSMUSG00000005981	Trap1
ENSMUSG00000005982	Naa60
ENSMUSG00000005983	1700037C18Rik
ENSMUSG00000005986	Ankrd13d
ENSMUSG00000005994	Tyrp1
ENSMUSG00000006005	Tpr
ENSMUSG00000006007	Pdc
ENSMUSG00000006010	Odr4
ENSMUSG00000006014	Prg4
ENSMUSG00000006019	Dhx34
ENSMUSG00000006021	Kptn
ENSMUSG00000006024	Napa
ENSMUSG00000006050	Sra1
ENSMUSG00000006056	Calcoco2
ENSMUSG00000006057	Atp5g1
ENSMUSG00000006058	Snf8
ENSMUSG00000006095	Tbcb
ENSMUSG00000006127	Inpp5k
ENSMUSG00000006134	Crkl
ENSMUSG00000006143	Upk3bl
ENSMUSG00000006154	Eps8l1
ENSMUSG00000006169	Clint1
ENSMUSG00000006179	Prss16
ENSMUSG00000006191	Cdkal1
ENSMUSG00000006200	Rhox6
ENSMUSG00000006204	Cdcp3
ENSMUSG00000006205	Htra1
ENSMUSG00000006215	Zbtb17
ENSMUSG00000006216	Clcnkb
ENSMUSG00000006218	Fam131c
ENSMUSG00000006219	Fblim1
ENSMUSG00000006221	Hspb7
ENSMUSG00000006235	Epor
ENSMUSG00000006241	Ccdc159
ENSMUSG00000006262	Mob1b
ENSMUSG00000006269	Atp6v1b1
ENSMUSG00000006270	Vax1
ENSMUSG00000006273	Atp6v1b2
ENSMUSG00000006276	Eps15l1
ENSMUSG00000006281	Tep1
ENSMUSG00000006288	Ttc5
ENSMUSG00000006289	Osgep
ENSMUSG00000006299	Aamp
ENSMUSG00000006301	Tmbim1
ENSMUSG00000006304	Arpc2
ENSMUSG00000006307	Kmt2b
ENSMUSG00000006310	Zbtb32
ENSMUSG00000006311	Etv2
ENSMUSG00000006313	Upk1a
ENSMUSG00000006315	Tmem147
ENSMUSG00000006333	Rps9
ENSMUSG00000006335	Tfpt
ENSMUSG00000006342	Susd2
ENSMUSG00000006344	Ggt5
ENSMUSG00000006345	Ggt1
ENSMUSG00000006356	Crip2
ENSMUSG00000006360	Crip1
ENSMUSG00000006362	Cbfa2t3
ENSMUSG00000006369	Fbln1
ENSMUSG00000006373	Pgrmc1
ENSMUSG00000006378	Gcat
ENSMUSG00000006386	Tek
ENSMUSG00000006389	Mpl
ENSMUSG00000006390	Elovl1
ENSMUSG00000006392	Med8
ENSMUSG00000006395	Hyi
ENSMUSG00000006398	Cdc20
ENSMUSG00000006403	Adamts4
ENSMUSG00000006411	Nectin4
ENSMUSG00000006412	Pfdn2
ENSMUSG00000006418	Rnf114
ENSMUSG00000006423	C330007P06Rik
ENSMUSG00000006435	Neurl1a
ENSMUSG00000006442	Srm
ENSMUSG00000006445	Epha2
ENSMUSG00000006456	Rbm14
ENSMUSG00000006457	Actn3
ENSMUSG00000006462	A530013C23Rik
ENSMUSG00000006463	Zdhhc24
ENSMUSG00000006464	Bbs1
ENSMUSG00000006469	Slc34a3
ENSMUSG00000006471	Ndor1
ENSMUSG00000006476	Nsmf
ENSMUSG00000006488	Prl7a1
ENSMUSG00000006490	Prl8a9
ENSMUSG00000006494	Pdk1
ENSMUSG00000006498	Ptbp1
ENSMUSG00000006517	Mvd
ENSMUSG00000006519	Cyba
ENSMUSG00000006522	Itih3
ENSMUSG00000006526	Stimate
ENSMUSG00000006527	Sfmbt1
ENSMUSG00000006529	Itih1
ENSMUSG00000006538	Ihh
ENSMUSG00000006542	Prkag3
ENSMUSG00000006546	Cryba2
ENSMUSG00000006567	Atp7b
ENSMUSG00000006570	Defb2
ENSMUSG00000006574	Slc4a1
ENSMUSG00000006575	Rundc3a
ENSMUSG00000006576	Slc4a3
ENSMUSG00000006585	Cdt1
ENSMUSG00000006586	Runx1t1
ENSMUSG00000006587	Snai3
ENSMUSG00000006589	Aprt
ENSMUSG00000006599	Gtf2h1
ENSMUSG00000006611	Hfe
ENSMUSG00000006638	Abhd1
ENSMUSG00000006641	Slc5a6
ENSMUSG00000006642	Tcf23
ENSMUSG00000006649	Nphs1
ENSMUSG00000006651	Aplp1
ENSMUSG00000006673	Qrich1
ENSMUSG00000006675	P4htm
ENSMUSG00000006676	Usp19
ENSMUSG00000006678	Pola1
ENSMUSG00000006699	Cdc42
ENSMUSG00000006705	Pknox1
ENSMUSG00000006711	D130043K22Rik
ENSMUSG00000006715	Gmnn
ENSMUSG00000006717	Acot13
ENSMUSG00000006720	Zfp184
ENSMUSG00000006724	Cyp27b1
ENSMUSG00000006728	Cdk4
ENSMUSG00000006731	B4galnt1
ENSMUSG00000006732	Mettl1
ENSMUSG00000006736	Tspan31
ENSMUSG00000006740	Kif5b
ENSMUSG00000006763	Saal1
ENSMUSG00000006764	Tph2
ENSMUSG00000006777	Krt23
ENSMUSG00000006782	Cnp
ENSMUSG00000006784	Ttc25
ENSMUSG00000006800	Sulf2
ENSMUSG00000006818	Sod2
ENSMUSG00000006850	Tmco6
ENSMUSG00000006906	Stambp
ENSMUSG00000006920	Ezh1
ENSMUSG00000006930	Hap1
ENSMUSG00000006931	P3h4
ENSMUSG00000006932	Ctnnb1
ENSMUSG00000006941	Eif1b
ENSMUSG00000006948	Klk4
ENSMUSG00000006958	Chrd
ENSMUSG00000006998	Psmd2
ENSMUSG00000007021	Syngr3
ENSMUSG00000007029	Vars
ENSMUSG00000007030	Vwa7
ENSMUSG00000007033	Hspa1l
ENSMUSG00000007034	Slc44a4
ENSMUSG00000007035	Msh5
ENSMUSG00000007036	Abhd16a
ENSMUSG00000007038	Neu1
ENSMUSG00000007039	Ddah2
ENSMUSG00000007041	Clic1
ENSMUSG00000007050	Lsm2
ENSMUSG00000007080	Pole
ENSMUSG00000007097	Atp1a2
ENSMUSG00000007107	Atp1a4
ENSMUSG00000007122	Casq1
ENSMUSG00000007207	Stx1a
ENSMUSG00000007209	Ceacam9
ENSMUSG00000007216	Zfp775
ENSMUSG00000007279	Scube2
ENSMUSG00000007338	Mrpl49
ENSMUSG00000007379	Dennd2c
ENSMUSG00000007411	Mark3
ENSMUSG00000007415	Gatad1
ENSMUSG00000007440	Pcdha11
ENSMUSG00000007457	2310003L06Rik
ENSMUSG00000007458	M6pr
ENSMUSG00000007476	Lrrc8a
ENSMUSG00000007480	Mc5r
ENSMUSG00000007564	Ppp2r1a
ENSMUSG00000007570	Fance
ENSMUSG00000007589	Tinf2
ENSMUSG00000007591	Tssk4
ENSMUSG00000007594	Hapln4
ENSMUSG00000007603	Dus3l
ENSMUSG00000007610	Gtpbp3
ENSMUSG00000007613	Tgfbr1
ENSMUSG00000007617	Homer1
ENSMUSG00000007646	Rad51c
ENSMUSG00000007653	Gabrb2
ENSMUSG00000007655	Cav1
ENSMUSG00000007656	Arpp19
ENSMUSG00000007659	Bcl2l1
ENSMUSG00000007670	Khsrp
ENSMUSG00000007682	Dio2
ENSMUSG00000007721	Ccdc124
ENSMUSG00000007739	Cct4
ENSMUSG00000007777	0610009B22Rik
ENSMUSG00000007783	Cpt1c
ENSMUSG00000007805	Twist2
ENSMUSG00000007812	Zfp655
ENSMUSG00000007815	Rhoa
ENSMUSG00000007817	Zmiz1
ENSMUSG00000007827	Ankrd26
ENSMUSG00000007833	Aldh16a1
ENSMUSG00000007836	Hnrnpa0
ENSMUSG00000007837	Prrg2
ENSMUSG00000007850	Hnrnph1
ENSMUSG00000007867	Ift43
ENSMUSG00000007872	Id3
ENSMUSG00000007877	Tcap
ENSMUSG00000007880	Arid1a
ENSMUSG00000007888	Crlf1
ENSMUSG00000007891	Ctsd
ENSMUSG00000007892	Rplp1
ENSMUSG00000007907	Cabs1
ENSMUSG00000007908	Hmgcll1
ENSMUSG00000007944	Ttc9b
ENSMUSG00000007946	Phox2a
ENSMUSG00000007950	Abhd8
ENSMUSG00000007987	Ift22
ENSMUSG00000007989	Fzd3
ENSMUSG00000008028	1700008O03Rik
ENSMUSG00000008035	Mid1ip1
ENSMUSG00000008036	Ap2s1
ENSMUSG00000008090	Fgfrl1
ENSMUSG00000008129	4930432K21Rik
ENSMUSG00000008136	Fhl2
ENSMUSG00000008140	Emc10
ENSMUSG00000008153	Clstn3
ENSMUSG00000008167	Fbxw9
ENSMUSG00000008193	Spib
ENSMUSG00000008200	Fnbp4
ENSMUSG00000008206	Cers4
ENSMUSG00000008226	Scrn3
ENSMUSG00000008301	Phax
ENSMUSG00000008305	Tle1
ENSMUSG00000008307	1700109H08Rik
ENSMUSG00000008318	Relt
ENSMUSG00000008333	Snrpb2
ENSMUSG00000008348	Ubc
ENSMUSG00000008373	Prpf31
ENSMUSG00000008384	Sertad1
ENSMUSG00000008393	Carhsp1
ENSMUSG00000008398	Elk3
ENSMUSG00000008429	Herpud2
ENSMUSG00000008435	Rdh13
ENSMUSG00000008438	Adam21
ENSMUSG00000008450	Nutf2
ENSMUSG00000008461	Fut1
ENSMUSG00000008475	Arpc5
ENSMUSG00000008482	Rnf151
ENSMUSG00000008489	Elavl2
ENSMUSG00000008496	Pou2f2
ENSMUSG00000008540	Mgst1
ENSMUSG00000008575	Nfib
ENSMUSG00000008590	Htr3b
ENSMUSG00000008601	Rab25
ENSMUSG00000008604	Ubqln4
ENSMUSG00000008658	Rbfox1
ENSMUSG00000008668	Rps18
ENSMUSG00000008682	Rpl10
ENSMUSG00000008683	Rps15a
ENSMUSG00000008690	Ncaph2
ENSMUSG00000008730	Hipk1
ENSMUSG00000008734	Gprc5b
ENSMUSG00000008763	Man1a2
ENSMUSG00000008789	Ceacam5
ENSMUSG00000008813	Tppp2
ENSMUSG00000008822	Acyp1
ENSMUSG00000008843	Cldn13
ENSMUSG00000008845	Cd163
ENSMUSG00000008855	Hdac5
ENSMUSG00000008859	Rala
ENSMUSG00000008874	Clec3a
ENSMUSG00000008892	Vdac3
ENSMUSG00000008932	Slc1a7
ENSMUSG00000008958	Vps72
ENSMUSG00000008976	Gabpa
ENSMUSG00000008999	Bmp7
ENSMUSG00000009013	Dynll1
ENSMUSG00000009030	Pdcl
ENSMUSG00000009035	Tmem184b
ENSMUSG00000009047	Gm5965
ENSMUSG00000009070	Rsph14
ENSMUSG00000009073	Nf2
ENSMUSG00000009075	Cabp7
ENSMUSG00000009076	Zmat5
ENSMUSG00000009079	Ewsr1
ENSMUSG00000009090	Ap1b1
ENSMUSG00000009092	Derl3
ENSMUSG00000009093	Gstt4
ENSMUSG00000009097	Tbx1
ENSMUSG00000009108	Gnat2
ENSMUSG00000009112	Bcl2l13
ENSMUSG00000009114	2610028H24Rik
ENSMUSG00000009115	Spatc1l
ENSMUSG00000009145	Dqx1
ENSMUSG00000009185	Ccl8
ENSMUSG00000009207	Lnpk
ENSMUSG00000009210	Prr29
ENSMUSG00000009214	Mymk
ENSMUSG00000009216	Fam163b
ENSMUSG00000009246	Trpm5
ENSMUSG00000009248	Ascl2
ENSMUSG00000009281	Rarres2
ENSMUSG00000009291	Pttg1ip
ENSMUSG00000009292	Trpm2
ENSMUSG00000009293	Ube2g2
ENSMUSG00000009350	Mpo
ENSMUSG00000009356	Lpo
ENSMUSG00000009376	Met
ENSMUSG00000009378	Slc16a12
ENSMUSG00000009394	Syn2
ENSMUSG00000009406	Elk1
ENSMUSG00000009418	Nav1
ENSMUSG00000009470	Tnpo1
ENSMUSG00000009471	Myod1
ENSMUSG00000009487	Otog
ENSMUSG00000009535	Rnmt
ENSMUSG00000009545	Kcnq1
ENSMUSG00000009549	Srp14
ENSMUSG00000009551	6330409D20Rik
ENSMUSG00000009555	Cdk9
ENSMUSG00000009563	Tor2a
ENSMUSG00000009566	Fpgs
ENSMUSG00000009569	Mrtfb
ENSMUSG00000009575	Cbx5
ENSMUSG00000009580	Odam
ENSMUSG00000009585	Apobec3
ENSMUSG00000009588	St6galnac1
ENSMUSG00000009596	Taf7l
ENSMUSG00000009614	Sardh
ENSMUSG00000009621	Vav2
ENSMUSG00000009628	Tex15
ENSMUSG00000009630	Ppp2cb
ENSMUSG00000009633	G0s2
ENSMUSG00000009640	Dmap1
ENSMUSG00000009646	Pla2g12b
ENSMUSG00000009647	Mcu
ENSMUSG00000009654	Oit3
ENSMUSG00000009670	Tex11
ENSMUSG00000009681	Bcr
ENSMUSG00000009687	Fxyd5
ENSMUSG00000009731	Kcnd1
ENSMUSG00000009733	Tfcp2
ENSMUSG00000009734	Pou6f2
ENSMUSG00000009739	Pou6f1
ENSMUSG00000009741	Ubp1
ENSMUSG00000009772	Nuak2
ENSMUSG00000009828	Cilk1
ENSMUSG00000009863	Sdhb
ENSMUSG00000009876	Cox4i2
ENSMUSG00000009894	Snap47
ENSMUSG00000009900	Wnt3a
ENSMUSG00000009905	Kdsr
ENSMUSG00000009907	Vps4b
ENSMUSG00000009927	Rps25
ENSMUSG00000009941	Nxf2
ENSMUSG00000009995	Taz
ENSMUSG00000010021	Kif19a
ENSMUSG00000010025	Aldh3a2
ENSMUSG00000010044	Zmynd10
ENSMUSG00000010045	Tmem115
ENSMUSG00000010047	Hyal2
ENSMUSG00000010048	Ifrd2
ENSMUSG00000010051	Hyal1
ENSMUSG00000010054	Tusc2
ENSMUSG00000010057	Nprl2
ENSMUSG00000010064	Slc38a3
ENSMUSG00000010066	Cacna2d2
ENSMUSG00000010067	Rassf1
ENSMUSG00000010080	Epn3
ENSMUSG00000010086	Rnf112
ENSMUSG00000010095	Slc3a2
ENSMUSG00000010097	Nxf1
ENSMUSG00000010110	Stx5a
ENSMUSG00000010122	Slc47a1
ENSMUSG00000010136	Pifo
ENSMUSG00000010142	Tnfrsf13b
ENSMUSG00000010154	Spire2
ENSMUSG00000010175	Prox1
ENSMUSG00000010205	Raver1
ENSMUSG00000010277	2610507B11Rik
ENSMUSG00000010290	AI597479
ENSMUSG00000010307	Tmem86a
ENSMUSG00000010311	Optc
ENSMUSG00000010342	Tex14
ENSMUSG00000010358	Ifi35
ENSMUSG00000010362	Rdm1
ENSMUSG00000010376	Nedd8
ENSMUSG00000010392	Gosr1
ENSMUSG00000010406	Mrpl52
ENSMUSG00000010435	Spaca7
ENSMUSG00000010453	Kansl3
ENSMUSG00000010461	Eya4
ENSMUSG00000010476	Ebf3
ENSMUSG00000010492	Uckl1os
ENSMUSG00000010505	Myt1
ENSMUSG00000010517	Faf1
ENSMUSG00000010529	Gm266
ENSMUSG00000010538	Tsacc
ENSMUSG00000010554	Mettl16
ENSMUSG00000010592	Dazl
ENSMUSG00000010601	Apol7a
ENSMUSG00000010607	Pigyl
ENSMUSG00000010608	Rbm25
ENSMUSG00000010609	Psen2
ENSMUSG00000010651	Acaa1b
ENSMUSG00000010660	Plcd1
ENSMUSG00000010663	Fads1
ENSMUSG00000010721	Lmbr1
ENSMUSG00000010751	Tnfrsf22
ENSMUSG00000010755	Cars
ENSMUSG00000010760	Phlda2
ENSMUSG00000010796	Asz1
ENSMUSG00000010797	Wnt2
ENSMUSG00000010803	Gabra1
ENSMUSG00000010825	Grid2ip
ENSMUSG00000010830	Kdelr3
ENSMUSG00000010841	Cfap97d1
ENSMUSG00000010911	Apip
ENSMUSG00000010914	Pdhx
ENSMUSG00000010936	Vac14
ENSMUSG00000011008	Mcoln2
ENSMUSG00000011034	Slc5a1
ENSMUSG00000011096	Akt1s1
ENSMUSG00000011114	Tbrg1
ENSMUSG00000011118	Panx3
ENSMUSG00000011148	Adssl1
ENSMUSG00000011154	Cfap161
ENSMUSG00000011158	Brf1
ENSMUSG00000011171	Vipr2
ENSMUSG00000011179	Odc1
ENSMUSG00000011254	Thg1l
ENSMUSG00000011256	Adam19
ENSMUSG00000011257	Pabpc4
ENSMUSG00000011263	Exoc3l2
ENSMUSG00000011267	Zfp296
ENSMUSG00000011305	Plin5
ENSMUSG00000011306	Sugp1
ENSMUSG00000011349	Dmrtc2
ENSMUSG00000011350	Gm5893
ENSMUSG00000011382	Dhdh
ENSMUSG00000011427	Zfp790
ENSMUSG00000011463	Cpb1
ENSMUSG00000011486	Slc25a41
ENSMUSG00000011589	Fsd1
ENSMUSG00000011632	Pinlyp
ENSMUSG00000011658	Fuz
ENSMUSG00000011751	Sptbn4
ENSMUSG00000011752	Pgam1
ENSMUSG00000011831	Evi5
ENSMUSG00000011832	Evi5l
ENSMUSG00000011837	Snapc2
ENSMUSG00000011877	Git1
ENSMUSG00000011884	Gltp
ENSMUSG00000011958	Bnip2
ENSMUSG00000011960	Ccnt1
ENSMUSG00000012017	Scarf2
ENSMUSG00000012042	4930579F01Rik
ENSMUSG00000012076	Brms1l
ENSMUSG00000012114	Med15
ENSMUSG00000012117	Dhdds
ENSMUSG00000012123	Crybg2
ENSMUSG00000012126	Ubxn11
ENSMUSG00000012187	Mogat1
ENSMUSG00000012211	Tex22
ENSMUSG00000012282	Wnt8a
ENSMUSG00000012296	Tjap1
ENSMUSG00000012350	Ehf
ENSMUSG00000012396	Nanog
ENSMUSG00000012405	Rpl15
ENSMUSG00000012422	Tmem167
ENSMUSG00000012428	Steap4
ENSMUSG00000012429	Mplkip
ENSMUSG00000012443	Kif11
ENSMUSG00000012483	Rpa3
ENSMUSG00000012519	Mlkl
ENSMUSG00000012520	Phox2b
ENSMUSG00000012535	Tnpo3
ENSMUSG00000012609	Ttll5
ENSMUSG00000012640	Zfp715
ENSMUSG00000012705	Retn
ENSMUSG00000012777	Acp4
ENSMUSG00000012819	Cdh23
ENSMUSG00000012848	Rps5
ENSMUSG00000012889	Podnl1
ENSMUSG00000013033	Adgrl1
ENSMUSG00000013076	Amotl1
ENSMUSG00000013083	2200002J24Rik
ENSMUSG00000013089	Etv5
ENSMUSG00000013091	Tmem190
ENSMUSG00000013150	Gfod2
ENSMUSG00000013155	Enkd1
ENSMUSG00000013158	4933405L10Rik
ENSMUSG00000013160	Atp6v0d1
ENSMUSG00000013236	Ptprs
ENSMUSG00000013275	Slc41a1
ENSMUSG00000013338	Fer1l4
ENSMUSG00000013353	4931406B18Rik
ENSMUSG00000013367	Iglon5
ENSMUSG00000013415	Igf2bp1
ENSMUSG00000013418	B4galnt2
ENSMUSG00000013419	Zfp651
ENSMUSG00000013465	Nelfb
ENSMUSG00000013483	Card14
ENSMUSG00000013495	Tmem175
ENSMUSG00000013523	Bcas1
ENSMUSG00000013539	Tango2
ENSMUSG00000013562	4833413E03Rik
ENSMUSG00000013584	Aldh1a2
ENSMUSG00000013593	Ndufs2
ENSMUSG00000013611	Snx31
ENSMUSG00000013622	Atraid
ENSMUSG00000013629	Cad
ENSMUSG00000013643	Lypd8
ENSMUSG00000013646	Sh3bp5l
ENSMUSG00000013653	1810065E05Rik
ENSMUSG00000013662	Atad1
ENSMUSG00000013663	Pten
ENSMUSG00000013668	4933402N03Rik
ENSMUSG00000013698	Pea15a
ENSMUSG00000013701	Timm23
ENSMUSG00000013707	Tnfaip8l2
ENSMUSG00000013736	Trnt1
ENSMUSG00000013766	Ly6g6e
ENSMUSG00000013787	Ehmt2
ENSMUSG00000013822	Elof1
ENSMUSG00000013833	Med16
ENSMUSG00000013846	St3gal1
ENSMUSG00000013858	Tmem259
ENSMUSG00000013878	Rnf170
ENSMUSG00000013921	Clip3
ENSMUSG00000013928	Thap8
ENSMUSG00000013936	Myl2
ENSMUSG00000013973	Dedd
ENSMUSG00000013974	Mcemp1
ENSMUSG00000013997	Nit1
ENSMUSG00000014030	Pax5
ENSMUSG00000014039	Prdm15
ENSMUSG00000014074	Rnf168
ENSMUSG00000014075	Tctex1d2
ENSMUSG00000014077	Chp1
ENSMUSG00000014104	Sval2
ENSMUSG00000014158	Trpv4
ENSMUSG00000014164	Klhl3
ENSMUSG00000014177	Tvp23b
ENSMUSG00000014195	Dnajc7
ENSMUSG00000014198	Zfp385c
ENSMUSG00000014226	Cacybp
ENSMUSG00000014232	Cluap1
ENSMUSG00000014243	Zswim7
ENSMUSG00000014245	Pigl
ENSMUSG00000014294	Ndufa2
ENSMUSG00000014301	Pam16
ENSMUSG00000014303	Glis2
ENSMUSG00000014313	Cox6c
ENSMUSG00000014329	Bicc1
ENSMUSG00000014349	Ube2z
ENSMUSG00000014351	Gip
ENSMUSG00000014353	Tmem87b
ENSMUSG00000014355	Anapc1
ENSMUSG00000014361	Mertk
ENSMUSG00000014402	Tsg101
ENSMUSG00000014418	Hps5
ENSMUSG00000014426	Map3k4
ENSMUSG00000014444	Piezo1
ENSMUSG00000014453	Blk
ENSMUSG00000014470	Rnf166
ENSMUSG00000014496	Ankrd28
ENSMUSG00000014498	Ankrd52
ENSMUSG00000014503	Pkd2l2
ENSMUSG00000014504	Srp19
ENSMUSG00000014529	Tmbim7
ENSMUSG00000014542	Clec4f
ENSMUSG00000014543	Klra17
ENSMUSG00000014547	Wdfy2
ENSMUSG00000014550	Rbsn
ENSMUSG00000014551	Mrps25
ENSMUSG00000014554	Dguok
ENSMUSG00000014592	Camta1
ENSMUSG00000014599	Csf1
ENSMUSG00000014601	Strip1
ENSMUSG00000014602	Kif1a
ENSMUSG00000014603	Alx3
ENSMUSG00000014606	Slc25a11
ENSMUSG00000014609	Chrne
ENSMUSG00000014633	Cmc2
ENSMUSG00000014668	Chfr
ENSMUSG00000014686	Ceacam16
ENSMUSG00000014704	Hoxa2
ENSMUSG00000014725	Adam28
ENSMUSG00000014747	Ankrd53
ENSMUSG00000014748	Tex261
ENSMUSG00000014763	Fam120b
ENSMUSG00000014767	Tbp
ENSMUSG00000014769	Psmb1
ENSMUSG00000014771	Pdcd2
ENSMUSG00000014773	Dll1
ENSMUSG00000014776	Nol3
ENSMUSG00000014778	Fhod1
ENSMUSG00000014782	Plekhg4
ENSMUSG00000014786	Slc9a5
ENSMUSG00000014791	Elmo3
ENSMUSG00000014813	Stc1
ENSMUSG00000014837	4931428F04Rik
ENSMUSG00000014846	Tppp3
ENSMUSG00000014850	Msh3
ENSMUSG00000014852	Adamts13
ENSMUSG00000014856	Tmem208
ENSMUSG00000014859	E2f4
ENSMUSG00000014867	Surf4
ENSMUSG00000014873	Surf2
ENSMUSG00000014905	Dnajb9
ENSMUSG00000014907	Naf1
ENSMUSG00000014932	Yes1
ENSMUSG00000014956	Ppp1cb
ENSMUSG00000014959	Gorasp2
ENSMUSG00000014980	Tsen15
ENSMUSG00000015001	Oc90
ENSMUSG00000015002	Efr3a
ENSMUSG00000015013	Trappc2l
ENSMUSG00000015016	Acsf3
ENSMUSG00000015023	Ddx19a
ENSMUSG00000015027	Galns
ENSMUSG00000015053	Gata2
ENSMUSG00000015083	C8g
ENSMUSG00000015085	Entpd2
ENSMUSG00000015087	Rabl6
ENSMUSG00000015090	Ptgds
ENSMUSG00000015092	Edf1
ENSMUSG00000015093	Clic3
ENSMUSG00000015094	Npdc1
ENSMUSG00000015095	Fbxw5
ENSMUSG00000015112	Slc25a13
ENSMUSG00000015120	Ube2i
ENSMUSG00000015126	Tsr3
ENSMUSG00000015127	Unkl
ENSMUSG00000015133	Lrrk1
ENSMUSG00000015134	Aldh1a3
ENSMUSG00000015143	Actn1
ENSMUSG00000015149	Sirt2
ENSMUSG00000015165	Hnrnpl
ENSMUSG00000015176	Nolc1
ENSMUSG00000015189	Casd1
ENSMUSG00000015202	Cnksr3
ENSMUSG00000015214	Mtmr1
ENSMUSG00000015217	Hmgb3
ENSMUSG00000015222	Map2
ENSMUSG00000015224	Cyp2j9
ENSMUSG00000015242	Nipsnap3a
ENSMUSG00000015243	Abca1
ENSMUSG00000015247	Nipsnap3b
ENSMUSG00000015289	Lage3
ENSMUSG00000015290	Ubl4a
ENSMUSG00000015291	Gdi1
ENSMUSG00000015305	Sash1
ENSMUSG00000015312	Gadd45b
ENSMUSG00000015314	Slamf6
ENSMUSG00000015316	Slamf1
ENSMUSG00000015335	Zdhhc12
ENSMUSG00000015337	Endog
ENSMUSG00000015340	Cybb
ENSMUSG00000015341	Golga7
ENSMUSG00000015342	Xk
ENSMUSG00000015354	Pcolce2
ENSMUSG00000015355	Cd48
ENSMUSG00000015357	Clpx
ENSMUSG00000015363	Trabd
ENSMUSG00000015365	Mov10l1
ENSMUSG00000015377	Dennd6b
ENSMUSG00000015396	Cd83
ENSMUSG00000015401	Cltrn
ENSMUSG00000015405	Ace2
ENSMUSG00000015437	Gzmb
ENSMUSG00000015441	Gzmf
ENSMUSG00000015443	Gzmn
ENSMUSG00000015451	C4a
ENSMUSG00000015452	Ager
ENSMUSG00000015461	Atf6b
ENSMUSG00000015467	Egfl8
ENSMUSG00000015468	Notch4
ENSMUSG00000015474	Ppt2
ENSMUSG00000015476	Prrt1
ENSMUSG00000015478	Rnf5
ENSMUSG00000015484	Fam163a
ENSMUSG00000015488	Cacfd1
ENSMUSG00000015501	Hivep2
ENSMUSG00000015519	2310057J18Rik
ENSMUSG00000015522	Arnt
ENSMUSG00000015533	Itga2
ENSMUSG00000015536	Mocs2
ENSMUSG00000015542	Nat9
ENSMUSG00000015568	Lpl
ENSMUSG00000015575	Atp6v0e
ENSMUSG00000015579	Nkx2-5
ENSMUSG00000015597	Zfp318
ENSMUSG00000015599	Ttbk1
ENSMUSG00000015605	Srf
ENSMUSG00000015619	Gata3
ENSMUSG00000015627	Gata5
ENSMUSG00000015647	Lama5
ENSMUSG00000015652	Steap1
ENSMUSG00000015653	Steap2
ENSMUSG00000015656	Hspa8
ENSMUSG00000015659	Serac1
ENSMUSG00000015665	Awat1
ENSMUSG00000015668	Pdzd11
ENSMUSG00000015671	Psma2
ENSMUSG00000015672	Mrpl32
ENSMUSG00000015697	Setdb1
ENSMUSG00000015702	Anxa9
ENSMUSG00000015709	Arnt2
ENSMUSG00000015711	Prune1
ENSMUSG00000015714	Cers2
ENSMUSG00000015721	Nlrp5
ENSMUSG00000015733	Capza2
ENSMUSG00000015745	Plekho1
ENSMUSG00000015747	Vps45
ENSMUSG00000015748	Prpf3
ENSMUSG00000015749	Anp32e
ENSMUSG00000015750	Aph1a
ENSMUSG00000015755	Tab2
ENSMUSG00000015757	Ppil4
ENSMUSG00000015759	Cnih1
ENSMUSG00000015766	Eps8
ENSMUSG00000015776	Med22
ENSMUSG00000015787	Abo
ENSMUSG00000015790	Surf1
ENSMUSG00000015804	Med28
ENSMUSG00000015806	Qdpr
ENSMUSG00000015812	Gnrh1
ENSMUSG00000015829	Tnr
ENSMUSG00000015837	Sqstm1
ENSMUSG00000015839	Nfe2l2
ENSMUSG00000015843	Rxrg
ENSMUSG00000015846	Rxra
ENSMUSG00000015850	Adamtsl4
ENSMUSG00000015852	Fcrls
ENSMUSG00000015854	Cd5l
ENSMUSG00000015869	Prpsap1
ENSMUSG00000015879	Fam184b
ENSMUSG00000015880	Ncapg
ENSMUSG00000015882	Lcorl
ENSMUSG00000015889	Lta4h
ENSMUSG00000015890	Amdhd1
ENSMUSG00000015932	Dstn
ENSMUSG00000015937	Macroh2a1
ENSMUSG00000015942	Gtf2ird2
ENSMUSG00000015943	Bola1
ENSMUSG00000015944	Castor2
ENSMUSG00000015947	Fcgr1
ENSMUSG00000015950	Ncf1
ENSMUSG00000015957	Wnt11
ENSMUSG00000015961	Adss
ENSMUSG00000015962	1700016C15Rik
ENSMUSG00000015966	Il17rb
ENSMUSG00000015968	Cacna1d
ENSMUSG00000015970	Chdh
ENSMUSG00000015971	Actr8
ENSMUSG00000015980	Lrrc27
ENSMUSG00000015981	Stk32c
ENSMUSG00000015994	Fnta
ENSMUSG00000016018	Mtrex
ENSMUSG00000016024	Lbp
ENSMUSG00000016028	Celsr1
ENSMUSG00000016087	Fli1
ENSMUSG00000016128	Stard13
ENSMUSG00000016150	Tenm1
ENSMUSG00000016179	Camk1g
ENSMUSG00000016181	Utp25
ENSMUSG00000016194	Hsd11b1
ENSMUSG00000016200	Syt14
ENSMUSG00000016206	H2-M3
ENSMUSG00000016239	Lonrf3
ENSMUSG00000016252	Atp5e
ENSMUSG00000016253	Nelfcd
ENSMUSG00000016255	Tubb1
ENSMUSG00000016256	Ctsz
ENSMUSG00000016257	Prelid3b
ENSMUSG00000016262	Sertad4
ENSMUSG00000016283	H2-M2
ENSMUSG00000016308	Ube2a
ENSMUSG00000016319	Slc25a5
ENSMUSG00000016327	Atp1b4
ENSMUSG00000016344	Ppdpf
ENSMUSG00000016346	Kcnq2
ENSMUSG00000016349	Eef1a2
ENSMUSG00000016356	Col20a1
ENSMUSG00000016382	Pls3
ENSMUSG00000016386	Mpped2
ENSMUSG00000016409	Nkap
ENSMUSG00000016427	Ndufa1
ENSMUSG00000016458	Wt1
ENSMUSG00000016477	E2f3
ENSMUSG00000016481	Cr1l
ENSMUSG00000016487	Ppfibp1
ENSMUSG00000016493	Cd46
ENSMUSG00000016494	Cd34
ENSMUSG00000016495	Plgrkt
ENSMUSG00000016496	Cd274
ENSMUSG00000016498	Pdcd1lg2
ENSMUSG00000016503	Gtf3a
ENSMUSG00000016510	Mtif3
ENSMUSG00000016520	Lnx2
ENSMUSG00000016524	Il19
ENSMUSG00000016526	Dyrk3
ENSMUSG00000016528	Mapkapk2
ENSMUSG00000016529	Il10
ENSMUSG00000016534	Lamp2
ENSMUSG00000016541	Atxn10
ENSMUSG00000016552	Foxred2
ENSMUSG00000016554	Eif3d
ENSMUSG00000016559	H3f3b
ENSMUSG00000016619	Nup50
ENSMUSG00000016624	Phf21b
ENSMUSG00000016626	Nlrp14
ENSMUSG00000016637	Ift27
ENSMUSG00000016664	Pacsin2
ENSMUSG00000016756	Cmah
ENSMUSG00000016757	Ttll12
ENSMUSG00000016758	Bik
ENSMUSG00000016763	Scube1
ENSMUSG00000016831	Tox4
ENSMUSG00000016833	Mrps18c
ENSMUSG00000016918	Sulf1
ENSMUSG00000016921	Srsf6
ENSMUSG00000016933	Plcg1
ENSMUSG00000016940	Kctd2
ENSMUSG00000016942	Tmprss6
ENSMUSG00000016946	Kctd5
ENSMUSG00000016982	Pom121l2
ENSMUSG00000016984	Etaa1
ENSMUSG00000016995	Matn4
ENSMUSG00000016998	Svs4
ENSMUSG00000017000	Svs6
ENSMUSG00000017002	Slpi
ENSMUSG00000017003	Svs3a
ENSMUSG00000017004	Svs5
ENSMUSG00000017007	Rbpjl
ENSMUSG00000017009	Sdc4
ENSMUSG00000017049	Ccdc70
ENSMUSG00000017057	Il13ra1
ENSMUSG00000017064	Prl5a1
ENSMUSG00000017119	Nbr1
ENSMUSG00000017132	Cyth1
ENSMUSG00000017144	Rnd3
ENSMUSG00000017146	Brca1
ENSMUSG00000017165	Gast
ENSMUSG00000017167	Cntnap1
ENSMUSG00000017176	Nt5c3b
ENSMUSG00000017188	Coa3
ENSMUSG00000017195	Zpbp2
ENSMUSG00000017204	Gsdma
ENSMUSG00000017210	Med24
ENSMUSG00000017211	Gsdma2
ENSMUSG00000017221	Psmd3
ENSMUSG00000017264	Exosc10
ENSMUSG00000017286	Glod4
ENSMUSG00000017288	Vps53
ENSMUSG00000017291	Taok1
ENSMUSG00000017299	Dnttip1
ENSMUSG00000017300	Tnnc2
ENSMUSG00000017307	Acot8
ENSMUSG00000017309	Cd300lg
ENSMUSG00000017310	Spint4
ENSMUSG00000017311	Pyy
ENSMUSG00000017314	Mpp2
ENSMUSG00000017316	Ppy
ENSMUSG00000017344	Vtn
ENSMUSG00000017376	Nlk
ENSMUSG00000017386	Traf4
ENSMUSG00000017390	Aldoc
ENSMUSG00000017400	Stac2
ENSMUSG00000017404	Rpl19
ENSMUSG00000017405	Nek8
ENSMUSG00000017412	Cacnb4
ENSMUSG00000017417	Plxdc1
ENSMUSG00000017418	Arl5b
ENSMUSG00000017421	Zfp207
ENSMUSG00000017428	Psmd11
ENSMUSG00000017446	C1qtnf1
ENSMUSG00000017453	Pipox
ENSMUSG00000017466	Timp2
ENSMUSG00000017478	Zc3h18
ENSMUSG00000017485	Top2b
ENSMUSG00000017491	Rarb
ENSMUSG00000017493	Igfbp4
ENSMUSG00000017499	Cdc6
ENSMUSG00000017548	Suz12
ENSMUSG00000017550	Atad5
ENSMUSG00000017561	Crlf3
ENSMUSG00000017588	Krt27
ENSMUSG00000017607	Tns4
ENSMUSG00000017615	Tnfaip1
ENSMUSG00000017631	Abr
ENSMUSG00000017639	Rab11fip4
ENSMUSG00000017652	Cd40
ENSMUSG00000017664	Slc35c2
ENSMUSG00000017667	Zfp334
ENSMUSG00000017670	Elmo2
ENSMUSG00000017677	Wsb1
ENSMUSG00000017679	Ttpal
ENSMUSG00000017686	Rhot1
ENSMUSG00000017688	Hnf4g
ENSMUSG00000017692	Rhbdl3
ENSMUSG00000017697	Ada
ENSMUSG00000017707	Serinc3
ENSMUSG00000017713	Tha1
ENSMUSG00000017715	Pgs1
ENSMUSG00000017716	Birc5
ENSMUSG00000017718	Afmid
ENSMUSG00000017720	Trp53tg5
ENSMUSG00000017721	Pigt
ENSMUSG00000017723	Wfdc2
ENSMUSG00000017724	Etv4
ENSMUSG00000017733	Eppin
ENSMUSG00000017734	Dbndd2
ENSMUSG00000017737	Mmp9
ENSMUSG00000017740	Slc12a5
ENSMUSG00000017747	Ghdc
ENSMUSG00000017754	Pltp
ENSMUSG00000017756	Slc12a7
ENSMUSG00000017760	Ctsa
ENSMUSG00000017764	Zswim1
ENSMUSG00000017765	Slc12a4
ENSMUSG00000017767	Spata25
ENSMUSG00000017774	Myo1c
ENSMUSG00000017776	Crk
ENSMUSG00000017778	Cox7c
ENSMUSG00000017781	Pitpna
ENSMUSG00000017801	Mlx
ENSMUSG00000017802	Retreg3
ENSMUSG00000017817	Jph2
ENSMUSG00000017830	Dhx58
ENSMUSG00000017831	Rab5a
ENSMUSG00000017832	Hspb9
ENSMUSG00000017837	Nkiras2
ENSMUSG00000017843	Ppp2r5c
ENSMUSG00000017858	Ift52
ENSMUSG00000017861	Mybl2
ENSMUSG00000017868	Sgk2
ENSMUSG00000017897	Eya2
ENSMUSG00000017922	Prl3c1
ENSMUSG00000017929	B4galt5
ENSMUSG00000017943	Gdap1l1
ENSMUSG00000017950	Hnf4a
ENSMUSG00000017969	Ptgis
ENSMUSG00000017978	Cadps2
ENSMUSG00000017999	Ddx27
ENSMUSG00000018001	Cyth3
ENSMUSG00000018008	Cyth4
ENSMUSG00000018012	Rac3
ENSMUSG00000018040	Rrp7a
ENSMUSG00000018042	Cyb5r3
ENSMUSG00000018068	Ints2
ENSMUSG00000018076	Med13l
ENSMUSG00000018102	H2bc4
ENSMUSG00000018126	Baiap2l2
ENSMUSG00000018143	Mafk
ENSMUSG00000018160	Med1
ENSMUSG00000018166	Erbb3
ENSMUSG00000018167	Stard3
ENSMUSG00000018168	Ikzf3
ENSMUSG00000018169	Mfng
ENSMUSG00000018171	Vmp1
ENSMUSG00000018189	Uchl5
ENSMUSG00000018196	Glrx2
ENSMUSG00000018199	Ro60
ENSMUSG00000018209	Stk4
ENSMUSG00000018211	Wfdc15b
ENSMUSG00000018217	Pmp22
ENSMUSG00000018238	Gdf9
ENSMUSG00000018239	Zcchc10
ENSMUSG00000018259	Prl8a2
ENSMUSG00000018263	Tbx5
ENSMUSG00000018286	Psmb6
ENSMUSG00000018287	Spag7
ENSMUSG00000018293	Pfn1
ENSMUSG00000018322	Tomm34
ENSMUSG00000018326	Ywhab
ENSMUSG00000018334	Ksr1
ENSMUSG00000018339	Gpx3
ENSMUSG00000018340	Anxa6
ENSMUSG00000018341	Il12rb2
ENSMUSG00000018347	Zkscan6
ENSMUSG00000018362	Kpna2
ENSMUSG00000018363	Smurf2
ENSMUSG00000018372	Cep95
ENSMUSG00000018377	Vezf1
ENSMUSG00000018378	Cuedc1
ENSMUSG00000018379	Srsf1
ENSMUSG00000018381	Abi3
ENSMUSG00000018387	Shroom1
ENSMUSG00000018395	Kif3a
ENSMUSG00000018398	Septin8
ENSMUSG00000018401	Mtmr4
ENSMUSG00000018405	Mrm1
ENSMUSG00000018411	Mapt
ENSMUSG00000018412	Kansl1
ENSMUSG00000018415	Gid4
ENSMUSG00000018417	Myo1b
ENSMUSG00000018425	Dhx40
ENSMUSG00000018427	Ypel2
ENSMUSG00000018428	Akap1
ENSMUSG00000018433	Nol11
ENSMUSG00000018442	Derl2
ENSMUSG00000018446	C1qbp
ENSMUSG00000018449	Rpain
ENSMUSG00000018451	6330403K07Rik
ENSMUSG00000018459	Slc13a3
ENSMUSG00000018470	Kcnab3
ENSMUSG00000018474	Chd3
ENSMUSG00000018476	Kdm6b
ENSMUSG00000018479	1700125H20Rik
ENSMUSG00000018481	Appbp2
ENSMUSG00000018486	Wnt9b
ENSMUSG00000018500	Adora2b
ENSMUSG00000018501	Ncor1
ENSMUSG00000018507	Trpv2
ENSMUSG00000018509	Cenpv
ENSMUSG00000018537	Pcgf2
ENSMUSG00000018541	Cwc25
ENSMUSG00000018543	1700001P01Rik
ENSMUSG00000018547	Pip4k2b
ENSMUSG00000018548	Trim37
ENSMUSG00000018554	Ybx2
ENSMUSG00000018559	Ctdnep1
ENSMUSG00000018565	Elp5
ENSMUSG00000018566	Slc2a4
ENSMUSG00000018567	Gabarap
ENSMUSG00000018569	Cldn7
ENSMUSG00000018570	2810408A11Rik
ENSMUSG00000018572	Phf23
ENSMUSG00000018574	Acadvl
ENSMUSG00000018581	Dnah11
ENSMUSG00000018583	G3bp1
ENSMUSG00000018585	Atox1
ENSMUSG00000018589	Glra2
ENSMUSG00000018593	Sparc
ENSMUSG00000018595	Glra4
ENSMUSG00000018599	Mief2
ENSMUSG00000018604	Tbx3
ENSMUSG00000018620	Mmp20
ENSMUSG00000018623	Mmp7
ENSMUSG00000018634	Crhr1
ENSMUSG00000018648	Dusp14
ENSMUSG00000018651	Tada2a
ENSMUSG00000018654	Ikzf1
ENSMUSG00000018656	Tcaf3
ENSMUSG00000018659	Pnpo
ENSMUSG00000018661	Cog1
ENSMUSG00000018666	Cbx1
ENSMUSG00000018669	Cdk5rap3
ENSMUSG00000018672	Copz2
ENSMUSG00000018677	Slc25a39
ENSMUSG00000018678	Sp2
ENSMUSG00000018697	Aatf
ENSMUSG00000018698	Lhx1
ENSMUSG00000018707	Dync1h1
ENSMUSG00000018727	Cpsf4l
ENSMUSG00000018733	Pex12
ENSMUSG00000018736	Ndel1
ENSMUSG00000018740	Slc25a35
ENSMUSG00000018750	Zbtb4
ENSMUSG00000018752	Tnfsfm13
ENSMUSG00000018761	Mpdu1
ENSMUSG00000018765	Fxr2
ENSMUSG00000018770	Atp5g3
ENSMUSG00000018774	Cd68
ENSMUSG00000018776	Slc35g3
ENSMUSG00000018796	Acsl1
ENSMUSG00000018800	Abca5
ENSMUSG00000018809	Smyd4
ENSMUSG00000018819	Lsp1
[truncated: 54,307 more rows]
